# Supplementary material for: Nasopharyngeal colonisation dynamics of bacterial pathogens in patients with fever in rural Burkina Faso: an observational study
Source: BMC Infect Dis. 2022 Jan 4;22:15. doi: 10.1186/s12879-021-06996-7 (PMC8725287; doi:10.1186/s12879-021-06996-7)
Supplement: Supplementary file 1 — Additional file 1: Additional tables. [file 12879_2021_6996_MOESM1_ESM.xlsx]

## Sheet: Additional table 1
	sequences for primers/probes
	Streptococcus pneumoniae
	Forward primer	lytA-CDC-f	ACGCAATCTAGCAGATGAAGCA
	Reverse primer	lytA-CDC-r	TCGTGCGTTTTAATTCCAGCT
	Probe	lytA-cdc-pr	5’-FAM-GCCGAAAACGCTTGATACAG GGAG-3-BHQ1
	Staphylococcus aureus
	Forward primer	nucF	GTTGCTTAGTGTTAACTTTAGTTGTA
	Reverse primer	nucR	AATGTCGCAGGTTCTTTATGTAATTT
	Probe	nuc_Probe	5-FAM- AAGTCTAAGTAGCTCAGCAAATGCA-3-BHQ1
	Haemophilus influenzae
	Forward primer	hpdF729	AGATTGGAAAGAAACACAAGAAAAAGA
	Reverse primer	hpdR819	CACCATCGGCATATTTAACCACT
	Probe	hpdPbr762i	5-FAM-AAACATCCAATCGT(BHQ1)AATTATAGTTTACCCAATAACCC
	Moraxella catarrhalis
	Forward primer	copBF	CGTGTTGACCGTTTTGACTTT
	Reverse primer	copBR	TAGATTAGGTTACCGCTGACG
	Probe	copBP	5-FAM-ACCGACATCAACCCAAGCTTTGG-3-BHQ1
	Klebsiella pneumoniae
	Forward primer	mdhF	CGGGCGTAGCGCGTAA
	Reverse primer	mdhR	GATACCCGCATTCACATTAAACAG
	Probe	mdhP	5-FAM-CCCGGCATGGATCGTTCCGA-3-BHQ

## Sheet: Additional table 2
			January		February		March		April		May		June		July		August		September		October		November		December
			n	%	n	%	n	%	n	%	n	%	n	%	n	%	n	%	n	%	n	%	n	%	n	%
	female	<1 years	4	0.039604	6	0.0612245	8	0.108108	10	0.153846	9	0.169811	1	0.016129	2	0.0425532	3	0.0447761	5	0.0574713	2	0.025974	3	0.03	6	0.0645161
		1-2 years	9	0.0891089	9	0.0918367	6	0.0810811	4	0.0615385	6	0.113208	6	0.0967742	5	0.106383	4	0.0597015	10	0.114943	9	0.116883	12	0.12	7	0.0752688
		3-5 years	5	0.049505	3	0.0306122	2	0.027027	8	0.123077	2	0.0377358	3	0.0483871	2	0.0425532	3	0.0447761	7	0.0804598	1	0.012987	7	0.07	3	0.0322581
		6-11 years	8	0.0792079	6	0.0612245	3	0.0405405	4	0.0615385	2	0.0377358	4	0.0645161	1	0.0212766	1	0.0149254	3	0.0344828	2	0.025974	2	0.02	0	0
		12+ years	19	0.188119	13	0.132653	10	0.135135	7	0.107692	5	0.0943396	11	0.177419	12	0.255319	16	0.238806	19	0.218391	17	0.220779	19	0.19	15	0.16129
	male	<1 years	9	0.0891089	13	0.132653	20	0.27027	7	0.107692	5	0.0943396	7	0.112903	3	0.0638298	4	0.0597015	8	0.091954	7	0.0909091	5	0.05	5	0.0537634
		1-2 years	13	0.128713	12	0.122449	5	0.0675676	4	0.0615385	9	0.169811	12	0.193548	7	0.148936	10	0.149254	7	0.0804598	18	0.233766	16	0.16	13	0.139785
		3-5 years	7	0.0693069	7	0.0714286	3	0.0405405	10	0.153846	5	0.0943396	3	0.0483871	6	0.12766	5	0.0746269	7	0.0804598	4	0.0519481	4	0.04	8	0.0860215
		6-11 years	7	0.0693069	9	0.0918367	2	0.027027	2	0.0307692	2	0.0377358	6	0.0967742	1	0.0212766	3	0.0447761	6	0.0689655		0	5	0.05	6	0.0645161
		12+ years	20	0.19802	20	0.204082	15	0.202703	9	0.138462	8	0.150943	9	0.145161	8	0.170213	18	0.268657	15	0.172414	17	0.220779	27	0.27	30	0.322581
	sum		101		98		74		65		53		62		47		67		87		77		100		93
	Distribution of age, month of inclusion and sex of included patients.

## Sheet: Additional table 3
				n=	%
		bacteraemia	positive blood culture	88	9.5%
			positive blood PCR	40	4.3%
			negative	796	86.1%
		bacteraemia pathogen	S. pneumoniae	27	2.9%
			other Streptococcus spp	3	0.3%
			H. influenzae	20	2.2%
			S. aureus	11	1.2%
			K. pneumoniae	1	0.1%
			Salmonella spp	41	4.4%
			Escherichia coli	21	2.3%
			other Enterobacterales	2	0.2%
			Neisseria meningitides	3	0.3%
			nonfermenting bacteria	2	0.2%
		clinical diagnosis	pneumonia	155	16.8%
			respiratoy tract infection other than pneumonia	118	17.8%
			urinary tract infection	40	4.3%
			gastrointestional infection	185	20.0%
			tuberculosis	20	2.2%
			HIV	33	3.6%
			no infectious diagnosis	32	3.5%
		malaria status	microscopy positive	247	26.7%
			microscopy negative, PCR positive	96	10.4%
			microscopy and PCR negative	581	62.9%
		details on bacteraemia and other diagnoses

## Sheet: Additional table 4
	co-occurrence of carriage
				outcome variable
				Sp colonisation				Hi colonisation				Mc colonisation				Sa colonisation				Kp colonisation
				p-value	OR	95% confidence interval		p-value	OR	95% confidence interval		p-value	OR	95% confidence interval		p-value	OR	95% confidence interval		p-value	OR	95% confidence interval
			age category			Lower	Upper			Lower	Upper			Lower	Upper			Lower	Upper			Lower	Upper
	determinant	Sp colonisation	<1					0	4.15	2.504	6.88	0	6.15	3.518	10.75	0.056	0.552	0.301	1.015	0.121	2.221	0.81	6.087
			1-2					0.471	0.823	0.484	1.398	0.526	1.243	0.635	2.432	0.215	0.608	0.276	1.336	0.857	0.908	0.317	2.597
			3-5					0.906	0.961	0.498	1.856	0.775	1.129	0.491	2.597	0.904	0.945	0.376	2.374	0.651	0.725	0.18	2.916
			6-11					0.722	0.865	0.39	1.917	0.581	0.764	0.293	1.99	0.07	2.388	0.931	6.127	0.963	0.962	0.186	4.978
			12+					0.294	1.649	0.648	4.195	0.089	0.478	0.204	1.119	0.002	4.237	1.736	10.342	0.967	1.036	0.198	5.417
		Hi colonisation	<1	0	6.144	3.205	11.776					0	4.056	2.169	7.586	0.092	0.535	0.258	1.108	0.256	1.897	0.628	5.732
			1-2	0.04	0.458	0.217	0.966					0.961	0.981	0.458	2.102	0.775	1.138	0.469	2.764	0.61	1.364	0.414	4.496
			3-5	0.914	0.946	0.348	2.572					0.058	3.622	0.957	13.712	0.897	1.08	0.337	3.457	0.785	1.236	0.269	5.677
			6-11	0.011	0.287	0.109	0.753					0.659	0.793	0.284	2.217	0.005	4.409	1.574	12.355	0.836	1.2	0.213	6.75
			12+	0.139	2.64	0.729	9.563					0.94	0.956	0.294	3.107	0.005	5.67	1.707	18.831	0.332	2.607	0.376	18.059
		Mc colonisation	<1	0	14.838	7.73	28.485	0	5.575	3.231	9.619					0.013	0.436	0.227	0.837	0.265	1.818	0.635	5.205
			1-2	0.005	0.374	0.19	0.738	0.261	0.74	0.437	1.251					0.364	0.7	0.324	1.512	0.656	0.782	0.265	2.306
			3-5	0.005	0.335	0.156	0.72	0.487	0.801	0.428	1.499					0.765	1.14	0.483	2.692	0.571	0.665	0.162	2.729
			6-11	0	0.219	0.094	0.511	0.506	0.78	0.375	1.623					0.064	2.331	0.951	5.71	0.74	0.756	0.145	3.941
			12+	0.002	0.253	0.104	0.614	0.256	0.579	0.225	1.488					0.365	1.627	0.568	4.658	0.754	1.293	0.258	6.473
		Sa colonisation	<1	0.193	1.856	0.731	4.711	0.758	0.873	0.367	2.074	0.769	0.874	0.355	2.151					0.659	0.629	0.08	4.923
			1-2	0.092	0.359	0.109	1.182	0.501	1.479	0.474	4.618	0.686	0.784	0.241	2.552					0.947	1.102	0.064	19.062
			3-5	0.038	0.257	0.071	0.931	0.293	0.491	0.13	1.85	0.644	0.744	0.212	2.607					0.998	0	0	.
			6-11	0.01	0.201	0.059	0.684	0.774	1.185	0.372	3.771	0.17	0.434	0.132	1.428					0.998	0	0	.
			12+	0.334	0.569	0.181	1.785	0.772	1.203	0.346	4.187	0.075	0.32	0.092	1.119					0.659	1.775	0.139	22.661
		Kp colonisation	<1	0.549	1.468	0.418	5.157	0.663	0.764	0.228	2.565	0.598	0.718	0.209	2.465	0.316	0.346	0.044	2.753
			1-2	0.847	1.201	0.186	7.744	0.078	5.163	0.834	31.98	0.404	2.21	0.343	14.244	0.845	1.341	0.071	25.143
			3-5	0.907	0.884	0.114	6.88	0.358	2.661	0.33	21.433	0.678	1.546	0.198	12.071	0.999	0	0	.
			6-11	0.999	5.72892e+08	0	.	0.999	3.55891e+09	0	.	0.999	1.09998e+09	0	.	0.999	0	0	.
			12+	0.243	3.481	0.428	28.288	0.058	9.57	0.928	98.704	0.03	10.928	1.256	95.053	0.205	5.611	0.389	80.919
	All p-values and odds ratios were calculated after adjustment for age, sex and month of entry using a logistic regression model.

## Sheet: data for figures 1-5
figure 1		S. pneumoniae					H. influenzae					M. catarrhalis					S. aureus					K. pneumoniae
	age group	<1	1-2	3-5	6-11	12+	<1	1-2	3-5	6-11	12+	<1	1-2	3-5	6-11	12+	<1	1-2	3-5	6-11	12+	<1	1-2	3-5	6-11	12+
	adjusted proportion	0.7544	0.64671	0.55391	0.38216	0.17341	0.53168	0.50912	0.38706	0.3543	0.06473	0.67643	0.74684	0.63616	0.47314	0.12445	0.26849	0.23631	0.31185	0.51123	0.26787	0.08149	0.05617	0.05468	0.024	0.02352
figure 2		S. pneumoniae	H. influenzae	M. catarrhalis	S. aureus	K. pneumoniae	rainfall
	January	0.75334	0.48571	0.80709	0.14531	0.05146	0
	February	0.71306	0.45875	0.78497	0.1906	0.02088	0
	March	0.62682	0.53148	0.69943	0.20612	0.06744	3.6
	April	0.52432	0.46707	0.6176	0.17075	0.04462	7.2
	May	0.58967	0.27289	0.50911	0.20542	0.05442	93.4
	June	0.55836	0.4243	0.6095	0.31619	0.04985	137.7
	July	0.43181	0.41608	0.64077	0.23939	0.02256	259.4
	August	0.39227	0.29675	0.38741	0.08617	0.04986	231.4
	September	0.37786	0.16779	0.37093	0.2446	0.07083	82.7
	October	0.55074	0.42921	0.50459	0.11613	0.02717	6.2
	November	0.61904	0.37497	0.61032	0.14647	0.04201	0
	December	0.59567	0.35578	0.78577	0.21605	0.02357	0
figure 3		Pneumonia					Bacteraemia			Mortality
		S. pneumoniae	H. influenzae	M. catarrhalis	S. aureus	K. pneumoniae	S. pneumoniae	H. influenzae	S. aureus	S. pneumoniae	H. influenzae	M. catarrhalis	S. aureus	K. pneumoniae
	adjusted odds ratio	1.746	1.897	1.126	1.203	1.679	9.629	2.909	2.444	1.684	1.312	0.973	4.013	3.729
	95% CI minimum	1.157	1.233	0.733	0.73	0.737	3.283	0.995	0.657	0.88	0.65	0.497	2.057	1.381
	95% CI maximum	2.633	2.92	1.73	1.983	3.822	28.24	8.504	9.096	3.223	2.648	1.905	7.831	10.072
figure 4
		HIV					Tuberculosis					Malaria
		S. pneumoniae	H. influenzae	M. catarrhalis	S. aureus	K. pneumoniae	S. pneumoniae	H. influenzae	M. catarrhalis	S. aureus	K. pneumoniae	S. pneumoniae	H. influenzae	M. catarrhalis	S. aureus	K. pneumoniae
	adjusted odds ratio	1.797	2.596	1.333	1.982	0.911	0.115	0.345	0.198	0.254	0	1.319	1.167	1.575	0.966	0.811
	95% CI minimum	0.797	0.979	0.545	0.849	0.116	0.015	0.043	0.042	0.033	0	0.955	0.828	1.117	0.649	0.389
	95% CI maximum	4.051	6.881	3.258	4.63	7.133	0.895	2.736	0.929	1.961	.	1.821	1.645	2.22	1.438	1.692
figure 5		M. catarrhalis on S. pneumonia					S. pneumoniae on S. aureus
		<1 years	1-2 years	3-5 years	6-11 years	12+ years	<1 years	1-2 years	3-5 years	6-11 years	12+ years
	adjusted odds ratio	14.838	0.374	0.335	0.219	0.253	0.552	0.608	0.945	2.388	4.237
	95% CI minimum	7.73	0.19	0.156	0.094	0.104	0.301	0.276	0.376	0.931	1.736
	95% CI maximum	28.485	0.738	0.72	0.511	0.614	1.015	1.336	2.374	6.127	10.342
