# Supplementary material for: Nasopharyngeal colonisation dynamics of bacterial pathogens in patients with fever in rural Burkina Faso: an observational study
Source: BMC Infect Dis. 2022 Jan 4;22:15. doi: 10.1186/s12879-021-06996-7 (PMC8725287; doi:10.1186/s12879-021-06996-7)
Supplement: Supplementary file 2 — Additional file 2: Overview of qPCR results. [file 12879_2021_6996_MOESM2_ESM.xlsx]

## Sheet: standards
plate	Target	Content	Cq		plate	Target	Content	Cq		plate	Target	Content	Cq		plate	Target	Content	Cq		plate	Target	Content	Cq
1	Mc	NTC	N/A		1	Sa	NTC	N/A		1	Sp	NTC	N/A		1	Hi	NTC	N/A		1	Kp	Std-7	excl				Std1	Std2	Std3	Std4	Std5	Std6	Std7
1	Mc	NTC	N/A		1	Sa	NTC	N/A		1	Sp	NTC	N/A		1	Hi	NTC	N/A		1	Kp	Std-7	excl		Mc	min	14.74	18.35	21.61	25.08	28.48	31.91	34.31
2	Mc	NTC	N/A		2	Sa	NTC	N/A		2	Sp	NTC	N/A		2	Hi	NTC	N/A		2	Kp	Std-7	excl		Mc	max	15.35	19.04	22.06	25.91	29.67	32.92	37.24
2	Mc	NTC	N/A		2	Sa	NTC	N/A		2	Sp	NTC	N/A		2	Hi	NTC	N/A		2	Kp	Std-7	excl		Mc	difference	0.61	0.69	0.45	0.83	1.19	1.01	2.93
3	Mc	NTC	N/A		3	Sa	NTC	N/A		3	Sp	NTC	N/A		3	Hi	NTC	N/A		3	Kp	Std-7	N/A		Mc	mean	15.1592	18.5746	21.9083	25.5	28.8042	32.2808	35.4117
3	Mc	NTC	N/A		3	Sa	NTC	N/A		3	Sp	NTC	N/A		3	Hi	NTC	N/A		3	Kp	Std-7	39.28		Sa	min	15.46	19.07	22.23	25.96	29.65	32.79	35.4
4	Mc	NTC	N/A		4	Sa	NTC	N/A		4	Sp	NTC	N/A		4	Hi	NTC	N/A		4	Kp	Std-7	41.36		Sa	max	16.57	20.02	22.86	26.47	30.42	34.1	38.64
4	Mc	NTC	N/A		4	Sa	NTC	N/A		4	Sp	NTC	N/A		4	Hi	NTC	N/A		4	Kp	Std-7	38.32		Sa	difference	1.11	0.95	0.63	0.51	0.77	1.31	3.24
5	Mc	NTC	N/A		5	Sa	NTC	N/A		5	Sp	NTC	N/A		5	Hi	NTC	N/A		5	Kp	Std-7	excl		Sa	mean	15.9677	19.4633	22.6188	26.2171	30.0062	33.3404	36.5095
5	Mc	NTC	N/A		5	Sa	NTC	N/A		5	Sp	NTC	N/A		5	Hi	NTC	N/A		5	Kp	Std-7	excl		Sp	min	13.94	18	21.18	25.04	28.23	31.63	33.91
6	Mc	NTC	N/A		6	Sa	NTC	N/A		6	Sp	NTC	N/A		6	Hi	NTC	N/A		6	Kp	Std-7	41.31		Sp	max	15.39	18.77	22.13	25.36	28.82	32.32	36.59
6	Mc	NTC	N/A		6	Sa	NTC	N/A		6	Sp	NTC	N/A		6	Hi	NTC	N/A		6	Kp	Std-7	42.54		Sp	difference	1.45	0.77	0.95	0.32	0.59	0.69	2.68
7	Mc	NTC	N/A		7	Sa	NTC	N/A		7	Sp	NTC	N/A		7	Hi	NTC	N/A		7	Kp	Std-7	N/A		Sp	mean	14.8067	18.3183	21.5717	25.2012	28.5271	32.0388	35.1591
7	Mc	NTC	N/A		7	Sa	NTC	N/A		7	Sp	NTC	N/A		7	Hi	NTC	N/A		7	Kp	Std-7	N/A		Hi	min	14.31	18.85	22.14	25.74	29.04	32.34	35.09
8	Mc	NTC	N/A		8	Sa	NTC	N/A		8	Sp	NTC	ruis		8	Hi	NTC	N/A		8	Kp	Std-7	41.74		Hi	max	16.43	19.81	23.12	26.53	30.35	33.61	38.31
8	Mc	NTC	N/A		8	Sa	NTC	N/A		8	Sp	NTC	N/A		8	Hi	NTC	N/A		8	Kp	Std-7	39.07		Hi	difference	2.12	0.96	0.98	0.79	1.31	1.27	3.22
9	Mc	NTC	N/A		9	Sa	NTC	N/A		9	Sp	NTC	N/A		9	Hi	NTC	N/A		9	Kp	Std-7	excl		Hi	mean	15.5829	19.2446	22.5204	26.1396	29.5258	32.9283	36.4316
9	Mc	NTC	N/A		9	Sa	NTC	N/A		9	Sp	NTC	N/A		9	Hi	NTC	N/A		9	Kp	Std-7	excl		Kp	min	20.27	23.15	26.44	30.5	33.55	36.25	38.32
10	Mc	NTC	N/A		10	Sa	NTC	N/A		10	Sp	NTC	N/A		10	Hi	NTC	N/A		10	Kp	Std-7	39.77		Kp	max	21.41	23.94	27.03	30.9	34.88	38.34	42.54
10	Mc	NTC	N/A		10	Sa	NTC	45.27		10	Sp	NTC	N/A		10	Hi	NTC	N/A		10	Kp	Std-7	40.54		Kp	difference	1.14	0.79	0.59	0.4	1.33	2.09	4.22
11	Mc	NTC	N/A		11	Sa	NTC	N/A		11	Sp	NTC	N/A		11	Hi	NTC	N/A		11	Kp	Std-7	38.39		Kp	mean	20.6833	23.5733	26.7492	30.7004	34.0663	37.4042	40.232
11	Mc	NTC	N/A		11	Sa	NTC	N/A		11	Sp	NTC	N/A		11	Hi	NTC	N/A		11	Kp	Std-7	N/A
12	Mc	NTC	39.47		12	Sa	NTC	N/A		12	Sp	NTC	N/A		12	Hi	NTC	N/A		12	Kp	Std-7	excl
12	Mc	NTC	N/A		12	Sa	NTC	N/A		12	Sp	NTC	N/A		12	Hi	NTC	N/A		12	Kp	Std-7	excl
12	Mc	NTC	N/A		4	Sa	M0285 = NTC	N/A		4	Sp	M0285 = NTC	N/A		4	Hi	M0285 = NTC	N/A		1	Kp	Std-6	37.13
12	Mc	NTC	N/A		4	Sa	M0307 = NTC	N/A		4	Sp	M0307 = NTC	N/A		4	Hi	M0307 = NTC	N/A		1	Kp	Std-6	36.42
12	Mc	NTC	N/A		4	Sa	M0309 = NTC	N/A		4	Sp	M0309 = NTC	N/A		4	Hi	M0309 = NTC	N/A		2	Kp	Std-6	38.2
12	Mc	NTC	N/A		4	Sa	M0319 = NTC	N/A		4	Sp	M0319 = NTC	N/A		4	Hi	M0319 = NTC	N/A		2	Kp	Std-6	37.8
12	Mc	NTC	N/A		5	Sa	P0030 = NTC	N/A		5	Sp	P0030 = NTC	N/A		5	Hi	P0030 = NTC	N/A		3	Kp	Std-6	37.64
12	Mc	NTC	39.2		11	Sa	P0463 = NTC	N/A		11	Sp	P0463 = NTC	N/A		11	Hi	P0463 = NTC	N/A		3	Kp	Std-6	37.07
12	Mc	NTC	N/A		1	Sa	Std-1	15.98		1	Sp	Std-1	14.87		1	Hi	Std-1	15.42		4	Kp	Std-6	37.76
12	Mc	NTC	N/A		1	Sa	Std-1	16.05		1	Sp	Std-1	14.7		1	Hi	Std-1	14.76		4	Kp	Std-6	36.26
12	Mc	NTC	N/A		2	Sa	Std-1	16.05		2	Sp	Std-1	14.63		2	Hi	Std-1	16.02		5	Kp	Std-6	37.34
12	Mc	NTC	N/A		2	Sa	Std-1	16.25		2	Sp	Std-1	15.06		2	Hi	Std-1	15.06		5	Kp	Std-6	38.27
4	Mc	M0285 = NTC	N/A		3	Sa	Std-1	16.02		3	Sp	Std-1	14.57		3	Hi	Std-1	15.67		6	Kp	Std-6	38.01
4	Mc	M0307 = NTC	N/A		3	Sa	Std-1	15.91		3	Sp	Std-1	14.88		3	Hi	Std-1	15.66		6	Kp	Std-6	36.88
4	Mc	M0309 = NTC	N/A		4	Sa	Std-1	16.04		4	Sp	Std-1	14.76		4	Hi	Std-1	16.43		7	Kp	Std-6	38.02
4	Mc	M0319 = NTC	N/A		4	Sa	Std-1	15.76		4	Sp	Std-1	14.85		4	Hi	Std-1	14.55		7	Kp	Std-6	36.97
5	Mc	P0030 = NTC	N/A		5	Sa	Std-1	excl		5	Sp	Std-1	15.21		5	Hi	Std-1	16.43		8	Kp	Std-6	36.92
11	Mc	P0463 = NTC	N/A		5	Sa	Std-1	excl		5	Sp	Std-1	15.19		5	Hi	Std-1	16.21		8	Kp	Std-6	37.51
1	Mc	Std-1	15.16		6	Sa	Std-1	16.44		6	Sp	Std-1	13.94		6	Hi	Std-1	16.35		9	Kp	Std-6	37.56
1	Mc	Std-1	15.16		6	Sa	Std-1	16.26		6	Sp	Std-1	14.65		6	Hi	Std-1	16.3		9	Kp	Std-6	38.34
2	Mc	Std-1	15.04		7	Sa	Std-1	16.34		7	Sp	Std-1	14.77		7	Hi	Std-1	16.13		10	Kp	Std-6	37.47
2	Mc	Std-1	14.95		7	Sa	Std-1	16.39		7	Sp	Std-1	14.86		7	Hi	Std-1	15.21		10	Kp	Std-6	37.81
3	Mc	Std-1	15.21		8	Sa	Std-1	15.69		8	Sp	Std-1	14.9		8	Hi	Std-1	15.54		11	Kp	Std-6	36.25
3	Mc	Std-1	15.35		8	Sa	Std-1	16.57		8	Sp	Std-1	15.05		8	Hi	Std-1	15.45		11	Kp	Std-6	36.72
4	Mc	Std-1	15.26		9	Sa	Std-1	15.74		9	Sp	Std-1	14.7		9	Hi	Std-1	15.43		12	Kp	Std-6	37.4
4	Mc	Std-1	15.22		9	Sa	Std-1	15.91		9	Sp	Std-1	14.64		9	Hi	Std-1	14.61		12	Kp	Std-6	37.95
5	Mc	Std-1	15.03		10	Sa	Std-1	15.49		10	Sp	Std-1	14.62		10	Hi	Std-1	15.72		1	Kp	Std-5	33.94
5	Mc	Std-1	15.17		10	Sa	Std-1	15.92		10	Sp	Std-1	15.39		10	Hi	Std-1	15.69		1	Kp	Std-5	34.15
6	Mc	Std-1	15.1		11	Sa	Std-1	15.54		11	Sp	Std-1	14.81		11	Hi	Std-1	16.07		2	Kp	Std-5	34.08
6	Mc	Std-1	15.11		11	Sa	Std-1	15.74		11	Sp	Std-1	14.83		11	Hi	Std-1	15.15		2	Kp	Std-5	33.78
7	Mc	Std-1	15.2		12	Sa	Std-1	15.74		12	Sp	Std-1	14.7		12	Hi	Std-1	15.82		3	Kp	Std-5	34.08
7	Mc	Std-1	15.15		12	Sa	Std-1	15.46		12	Sp	Std-1	14.78		12	Hi	Std-1	14.31		3	Kp	Std-5	33.92
8	Mc	Std-1	15.27		1	Sa	Std-2	19.38		1	Sp	Std-2	18.37		1	Hi	Std-2	19.23		4	Kp	Std-5	34.41
8	Mc	Std-1	14.74		1	Sa	Std-2	19.45		1	Sp	Std-2	18.3		1	Hi	Std-2	18.85		4	Kp	Std-5	33.97
9	Mc	Std-1	15.32		2	Sa	Std-2	20.02		2	Sp	Std-2	18.63		2	Hi	Std-2	19.51		5	Kp	Std-5	33.8
9	Mc	Std-1	15.24		2	Sa	Std-2	19.72		2	Sp	Std-2	18.08		2	Hi	Std-2	19.09		5	Kp	Std-5	33.88
10	Mc	Std-1	15.2		3	Sa	Std-2	19.75		3	Sp	Std-2	18.08		3	Hi	Std-2	19.03		6	Kp	Std-5	34.33
10	Mc	Std-1	15.17		3	Sa	Std-2	19.74		3	Sp	Std-2	18.23		3	Hi	Std-2	18.87		6	Kp	Std-5	34.12
11	Mc	Std-1	15.32		4	Sa	Std-2	19.39		4	Sp	Std-2	18.4		4	Hi	Std-2	19.81		7	Kp	Std-5	34.11
11	Mc	Std-1	15.32		4	Sa	Std-2	19.25		4	Sp	Std-2	18.37		4	Hi	Std-2	19.77		7	Kp	Std-5	34.06
12	Mc	Std-1	15.02		5	Sa	Std-2	19.07		5	Sp	Std-2	18.5		5	Hi	Std-2	19.65		8	Kp	Std-5	33.99
12	Mc	Std-1	15.11		5	Sa	Std-2	19.18		5	Sp	Std-2	18.49		5	Hi	Std-2	19.61		8	Kp	Std-5	33.55
1	Mc	Std-2	18.7		6	Sa	Std-2	19.57		6	Sp	Std-2	18		6	Hi	Std-2	19.41		9	Kp	Std-5	34.88
1	Mc	Std-2	18.58		6	Sa	Std-2	19.38		6	Sp	Std-2	18.28		6	Hi	Std-2	19.35		9	Kp	Std-5	33.94
2	Mc	Std-2	18.55		7	Sa	Std-2	19.7		7	Sp	Std-2	18.34		7	Hi	Std-2	19.47		10	Kp	Std-5	34.04
2	Mc	Std-2	18.48		7	Sa	Std-2	19.47		7	Sp	Std-2	18.24		7	Hi	Std-2	19.12		10	Kp	Std-5	34.24
3	Mc	Std-2	18.8		8	Sa	Std-2	19.61		8	Sp	Std-2	18.32		8	Hi	Std-2	19.18		11	Kp	Std-5	34.19
3	Mc	Std-2	18.65		8	Sa	Std-2	19.51		8	Sp	Std-2	18.17		8	Hi	Std-2	18.92		11	Kp	Std-5	33.85
4	Mc	Std-2	18.75		9	Sa	Std-2	19.35		9	Sp	Std-2	18.39		9	Hi	Std-2	19.1		12	Kp	Std-5	34.04
4	Mc	Std-2	18.57		9	Sa	Std-2	19.37		9	Sp	Std-2	18.23		9	Hi	Std-2	19.1		12	Kp	Std-5	34.24
5	Mc	Std-2	18.61		10	Sa	Std-2	19.35		10	Sp	Std-2	18.77		10	Hi	Std-2	19.13		1	Kp	Std-4	30.88
5	Mc	Std-2	18.45		10	Sa	Std-2	19.26		10	Sp	Std-2	18.37		10	Hi	Std-2	19.1		1	Kp	Std-4	30.52
6	Mc	Std-2	18.51		11	Sa	Std-2	19.45		11	Sp	Std-2	18.36		11	Hi	Std-2	19.26		2	Kp	Std-4	30.88
6	Mc	Std-2	18.54		11	Sa	Std-2	19.34		11	Sp	Std-2	18.35		11	Hi	Std-2	19.14		2	Kp	Std-4	30.52
7	Mc	Std-2	18.54		12	Sa	Std-2	19.5		12	Sp	Std-2	18.18		12	Hi	Std-2	19.14		3	Kp	Std-4	30.9
7	Mc	Std-2	18.56		12	Sa	Std-2	19.31		12	Sp	Std-2	18.19		12	Hi	Std-2	19.03		3	Kp	Std-4	30.51
8	Mc	Std-2	19.04		1	Sa	Std-3	22.72		1	Sp	Std-3	21.49		1	Hi	Std-3	22.67		4	Kp	Std-4	30.87
8	Mc	Std-2	18.6		1	Sa	Std-3	22.37		1	Sp	Std-3	21.18		1	Hi	Std-3	22.41		4	Kp	Std-4	30.53
9	Mc	Std-2	18.38		2	Sa	Std-3	22.65		2	Sp	Std-3	21.64		2	Hi	Std-3	22.69		5	Kp	Std-4	30.79
9	Mc	Std-2	18.38		2	Sa	Std-3	22.47		2	Sp	Std-3	21.55		2	Hi	Std-3	22.5		5	Kp	Std-4	30.61
10	Mc	Std-2	18.54		3	Sa	Std-3	22.73		3	Sp	Std-3	21.44		3	Hi	Std-3	22.38		6	Kp	Std-4	30.72
10	Mc	Std-2	18.35		3	Sa	Std-3	22.86		3	Sp	Std-3	21.53		3	Hi	Std-3	22.34		6	Kp	Std-4	30.68
11	Mc	Std-2	18.75		4	Sa	Std-3	22.68		4	Sp	Std-3	21.48		4	Hi	Std-3	22.82		7	Kp	Std-4	30.78
11	Mc	Std-2	18.47		4	Sa	Std-3	22.72		4	Sp	Std-3	21.48		4	Hi	Std-3	22.59		7	Kp	Std-4	30.62
12	Mc	Std-2	18.52		5	Sa	Std-3	22.47		5	Sp	Std-3	21.41		5	Hi	Std-3	23.12		8	Kp	Std-4	30.9
12	Mc	Std-2	18.47		5	Sa	Std-3	22.23		5	Sp	Std-3	21.58		5	Hi	Std-3	22.69		8	Kp	Std-4	30.5
1	Mc	Std-3	22.06		6	Sa	Std-3	22.78		6	Sp	Std-3	21.86		6	Hi	Std-3	22.64		9	Kp	Std-4	30.72
1	Mc	Std-3	21.97		6	Sa	Std-3	22.73		6	Sp	Std-3	21.74		6	Hi	Std-3	22.56		9	Kp	Std-4	30.68
2	Mc	Std-3	21.61		7	Sa	Std-3	22.73		7	Sp	Std-3	21.61		7	Hi	Std-3	22.6		10	Kp	Std-4	30.88
2	Mc	Std-3	22		7	Sa	Std-3	22.83		7	Sp	Std-3	21.62		7	Hi	Std-3	22.47		10	Kp	Std-4	30.52
3	Mc	Std-3	21.88		8	Sa	Std-3	22.81		8	Sp	Std-3	21.27		8	Hi	Std-3	22.35		11	Kp	Std-4	30.86
3	Mc	Std-3	21.86		8	Sa	Std-3	22.73		8	Sp	Std-3	21.45		8	Hi	Std-3	22.21		11	Kp	Std-4	30.55
4	Mc	Std-3	21.96		9	Sa	Std-3	22.64		9	Sp	Std-3	21.56		9	Hi	Std-3	22.59		12	Kp	Std-4	30.82
4	Mc	Std-3	21.79		9	Sa	Std-3	22.58		9	Sp	Std-3	21.67		9	Hi	Std-3	22.27		12	Kp	Std-4	30.57
5	Mc	Std-3	21.82		10	Sa	Std-3	22.67		10	Sp	Std-3	22.09		10	Hi	Std-3	22.63		1	Kp	Std-3	26.96
5	Mc	Std-3	22		10	Sa	Std-3	22.56		10	Sp	Std-3	22.13		10	Hi	Std-3	22.14		1	Kp	Std-3	26.44
6	Mc	Std-3	21.63		11	Sa	Std-3	22.6		11	Sp	Std-3	21.49		11	Hi	Std-3	22.68		2	Kp	Std-3	26.81
6	Mc	Std-3	22.05		11	Sa	Std-3	22.35		11	Sp	Std-3	21.47		11	Hi	Std-3	22.63		2	Kp	Std-3	26.49
7	Mc	Std-3	21.91		12	Sa	Std-3	22.51		12	Sp	Std-3	21.49		12	Hi	Std-3	22.32		3	Kp	Std-3	26.87
7	Mc	Std-3	21.77		12	Sa	Std-3	22.43		12	Sp	Std-3	21.49		12	Hi	Std-3	22.19		3	Kp	Std-3	26.49
8	Mc	Std-3	22		1	Sa	Std-4	26.24		1	Sp	Std-4	25.23		1	Hi	Std-4	26.16		4	Kp	Std-3	27.03
8	Mc	Std-3	21.9		1	Sa	Std-4	26.19		1	Sp	Std-4	25.17		1	Hi	Std-4	26.11		4	Kp	Std-3	26.55
9	Mc	Std-3	22.03		2	Sa	Std-4	26.22		2	Sp	Std-4	25.22		2	Hi	Std-4	26.15		5	Kp	Std-3	26.62
9	Mc	Std-3	21.94		2	Sa	Std-4	26.21		2	Sp	Std-4	25.18		2	Hi	Std-4	26.13		5	Kp	Std-3	26.62
10	Mc	Std-3	21.88		3	Sa	Std-4	26.17		3	Sp	Std-4	25.04		3	Hi	Std-4	26.17		6	Kp	Std-3	26.87
10	Mc	Std-3	21.87		3	Sa	Std-4	26.26		3	Sp	Std-4	25.36		3	Hi	Std-4	26.12		6	Kp	Std-3	26.64
11	Mc	Std-3	22.03		4	Sa	Std-4	26.24		4	Sp	Std-4	25.25		4	Hi	Std-4	26.49		7	Kp	Std-3	26.85
11	Mc	Std-3	21.94		4	Sa	Std-4	26.2		4	Sp	Std-4	25.14		4	Hi	Std-4	25.8		7	Kp	Std-3	26.8
12	Mc	Std-3	21.99		5	Sa	Std-4	26.47		5	Sp	Std-4	25.2		5	Hi	Std-4	26.32		8	Kp	Std-3	26.64
12	Mc	Std-3	21.91		5	Sa	Std-4	25.96		5	Sp	Std-4	25.21		5	Hi	Std-4	25.96		8	Kp	Std-3	26.49
1	Mc	Std-4	25.63		6	Sa	Std-4	26.17		6	Sp	Std-4	25.17		6	Hi	Std-4	26.53		9	Kp	Std-3	26.98
1	Mc	Std-4	25.37		6	Sa	Std-4	26.26		6	Sp	Std-4	25.26		6	Hi	Std-4	25.74		9	Kp	Std-3	26.72
2	Mc	Std-4	25.4		7	Sa	Std-4	26.21		7	Sp	Std-4	25.23		7	Hi	Std-4	26.15		10	Kp	Std-3	26.99
2	Mc	Std-4	25.61		7	Sa	Std-4	26.23		7	Sp	Std-4	25.18		7	Hi	Std-4	26.13		10	Kp	Std-3	26.63
3	Mc	Std-4	25.47		8	Sa	Std-4	26.34		8	Sp	Std-4	25.22		8	Hi	Std-4	26.19		11	Kp	Std-3	27.02
3	Mc	Std-4	25.54		8	Sa	Std-4	26.1		8	Sp	Std-4	25.19		8	Hi	Std-4	26.09		11	Kp	Std-3	26.78
4	Mc	Std-4	25.53		9	Sa	Std-4	26.17		9	Sp	Std-4	25.07		9	Hi	Std-4	26.26		12	Kp	Std-3	26.95
4	Mc	Std-4	25.48		9	Sa	Std-4	26.26		9	Sp	Std-4	25.32		9	Hi	Std-4	26.02		12	Kp	Std-3	26.74
5	Mc	Std-4	25.61		10	Sa	Std-4	26.21		10	Sp	Std-4	25.18		10	Hi	Std-4	26.21		1	Kp	Std-2	23.88
5	Mc	Std-4	25.39		10	Sa	Std-4	26.22		10	Sp	Std-4	25.21		10	Hi	Std-4	26.07		1	Kp	Std-2	23.23
6	Mc	Std-4	25.51		11	Sa	Std-4	26.24		11	Sp	Std-4	25.17		11	Hi	Std-4	26.2		2	Kp	Std-2	23.64
6	Mc	Std-4	25.48		11	Sa	Std-4	26.2		11	Sp	Std-4	25.23		11	Hi	Std-4	26.08		2	Kp	Std-2	23.41
7	Mc	Std-4	25.5		12	Sa	Std-4	26.21		12	Sp	Std-4	25.15		12	Hi	Std-4	26.14		3	Kp	Std-2	23.78
7	Mc	Std-4	25.5		12	Sa	Std-4	26.23		12	Sp	Std-4	25.25		12	Hi	Std-4	26.13		3	Kp	Std-2	23.36
8	Mc	Std-4	25.91		1	Sa	Std-5	29.75		1	Sp	Std-5	28.55		1	Hi	Std-5	29.36		4	Kp	Std-2	23.86
8	Mc	Std-4	25.08		1	Sa	Std-5	30.15		1	Sp	Std-5	28.5		1	Hi	Std-5	29.32		4	Kp	Std-2	23.6
9	Mc	Std-4	25.58		2	Sa	Std-5	30.42		2	Sp	Std-5	28.39		2	Hi	Std-5	29.44		5	Kp	Std-2	23.41
9	Mc	Std-4	25.42		2	Sa	Std-5	29.9		2	Sp	Std-5	28.3		2	Hi	Std-5	29.28		5	Kp	Std-2	23.25
10	Mc	Std-4	25.48		3	Sa	Std-5	29.97		3	Sp	Std-5	28.23		3	Hi	Std-5	29.33		6	Kp	Std-2	23.72
10	Mc	Std-4	25.52		3	Sa	Std-5	30.38		3	Sp	Std-5	28.45		3	Hi	Std-5	29.04		6	Kp	Std-2	23.42
11	Mc	Std-4	25.44		4	Sa	Std-5	29.95		4	Sp	Std-5	28.28		4	Hi	Std-5	30.35		7	Kp	Std-2	23.94
11	Mc	Std-4	25.56		4	Sa	Std-5	29.69		4	Sp	Std-5	28.56		4	Hi	Std-5	29.94		7	Kp	Std-2	23.72
12	Mc	Std-4	25.54		5	Sa	Std-5	29.81		5	Sp	Std-5	28.53		5	Hi	Std-5	30.1		8	Kp	Std-2	23.85
12	Mc	Std-4	25.45		5	Sa	Std-5	29.65		5	Sp	Std-5	28.62		5	Hi	Std-5	29.99		8	Kp	Std-2	23.15
1	Mc	Std-5	28.78		6	Sa	Std-5	30.14		6	Sp	Std-5	28.41		6	Hi	Std-5	29.8		9	Kp	Std-2	23.78
1	Mc	Std-5	28.9		6	Sa	Std-5	30.09		6	Sp	Std-5	28.54		6	Hi	Std-5	29.45		9	Kp	Std-2	23.41
2	Mc	Std-5	28.85		7	Sa	Std-5	30.15		7	Sp	Std-5	28.7		7	Hi	Std-5	29.59		10	Kp	Std-2	23.61
2	Mc	Std-5	28.58		7	Sa	Std-5	30.08		7	Sp	Std-5	28.66		7	Hi	Std-5	29.49		10	Kp	Std-2	23.24
3	Mc	Std-5	28.69		8	Sa	Std-5	30		8	Sp	Std-5	28.47		8	Hi	Std-5	29.4		11	Kp	Std-2	23.58
3	Mc	Std-5	28.63		8	Sa	Std-5	29.89		8	Sp	Std-5	28.69		8	Hi	Std-5	29.3		11	Kp	Std-2	23.51
4	Mc	Std-5	28.62		9	Sa	Std-5	29.68		9	Sp	Std-5	28.65		9	Hi	Std-5	29.52		12	Kp	Std-2	23.86
4	Mc	Std-5	28.6		9	Sa	Std-5	30.12		9	Sp	Std-5	28.56		9	Hi	Std-5	29.43		12	Kp	Std-2	23.55
5	Mc	Std-5	28.83		10	Sa	Std-5	29.73		10	Sp	Std-5	28.71		10	Hi	Std-5	29.32		1	Kp	Std-1	21.41
5	Mc	Std-5	28.48		10	Sa	Std-5	29.93		10	Sp	Std-5	28.82		10	Hi	Std-5	29.3		1	Kp	Std-1	20.97
6	Mc	Std-5	28.66		11	Sa	Std-5	30.07		11	Sp	Std-5	28.54		11	Hi	Std-5	29.69		2	Kp	Std-1	21.29
6	Mc	Std-5	28.61		11	Sa	Std-5	29.91		11	Sp	Std-5	28.48		11	Hi	Std-5	29.55		2	Kp	Std-1	20.83
7	Mc	Std-5	28.66		12	Sa	Std-5	30.37		12	Sp	Std-5	28.46		12	Hi	Std-5	29.32		3	Kp	Std-1	20.61
7	Mc	Std-5	28.6		12	Sa	Std-5	30.32		12	Sp	Std-5	28.55		12	Hi	Std-5	29.31		3	Kp	Std-1	20.29
8	Mc	Std-5	29.67		1	Sa	Std-6	33.69		1	Sp	Std-6	32.01		1	Hi	Std-6	32.78		4	Kp	Std-1	20.77
8	Mc	Std-5	28.59		1	Sa	Std-6	32.79		1	Sp	Std-6	32.24		1	Hi	Std-6	32.64		4	Kp	Std-1	20.47
9	Mc	Std-5	28.91		2	Sa	Std-6	34.07		2	Sp	Std-6	32.2		2	Hi	Std-6	33.06		5	Kp	Std-1	20.39
9	Mc	Std-5	28.71		2	Sa	Std-6	33.36		2	Sp	Std-6	31.93		2	Hi	Std-6	32.79		5	Kp	Std-1	20.27
10	Mc	Std-5	28.77		3	Sa	Std-6	33.07		3	Sp	Std-6	32		3	Hi	Std-6	32.61		6	Kp	Std-1	20.59
10	Mc	Std-5	29.03		3	Sa	Std-6	33.14		3	Sp	Std-6	32.02		3	Hi	Std-6	32.39		6	Kp	Std-1	20.38
11	Mc	Std-5	28.77		4	Sa	Std-6	33.15		4	Sp	Std-6	31.64		4	Hi	Std-6	33.27		7	Kp	Std-1	20.82
11	Mc	Std-5	29.21		4	Sa	Std-6	33.21		4	Sp	Std-6	32.16		4	Hi	Std-6	33.1		7	Kp	Std-1	20.44
12	Mc	Std-5	29.12		5	Sa	Std-6	33.2		5	Sp	Std-6	32.32		5	Hi	Std-6	33.61		8	Kp	Std-1	20.72
12	Mc	Std-5	29.03		5	Sa	Std-6	32.93		5	Sp	Std-6	31.76		5	Hi	Std-6	33.13		8	Kp	Std-1	20.43
1	Mc	Std-6	31.94		6	Sa	Std-6	33.51		6	Sp	Std-6	31.99		6	Hi	Std-6	32.97		9	Kp	Std-1	20.73
1	Mc	Std-6	31.91		6	Sa	Std-6	34.1		6	Sp	Std-6	31.93		6	Hi	Std-6	32.34		9	Kp	Std-1	20.31
2	Mc	Std-6	32.74		7	Sa	Std-6	33.61		7	Sp	Std-6	32.05		7	Hi	Std-6	33.55		10	Kp	Std-1	20.94
2	Mc	Std-6	32.21		7	Sa	Std-6	33.6		7	Sp	Std-6	32.01		7	Hi	Std-6	32.92		10	Kp	Std-1	20.86
3	Mc	Std-6	32.4		8	Sa	Std-6	33.05		8	Sp	Std-6	31.63		8	Hi	Std-6	33.08		11	Kp	Std-1	21.08
3	Mc	Std-6	32.08		8	Sa	Std-6	33.65		8	Sp	Std-6	32.07		8	Hi	Std-6	32.66		11	Kp	Std-1	20.47
4	Mc	Std-6	32.84		9	Sa	Std-6	33.3		9	Sp	Std-6	32.13		9	Hi	Std-6	33.13		12	Kp	Std-1	20.72
4	Mc	Std-6	32.18		9	Sa	Std-6	33.31		9	Sp	Std-6	32.18		9	Hi	Std-6	32.75		12	Kp	Std-1	20.61
5	Mc	Std-6	31.99		10	Sa	Std-6	33.07		10	Sp	Std-6	32.3		10	Hi	Std-6	32.68		1	Kp	NTC	42.28
5	Mc	Std-6	32.29		10	Sa	Std-6	33.96		10	Sp	Std-6	32.2		10	Hi	Std-6	32.46		1	Kp	NTC	N/A
6	Mc	Std-6	32.5		11	Sa	Std-6	33.14		11	Sp	Std-6	31.86		11	Hi	Std-6	33.1		2	Kp	NTC	39.44
6	Mc	Std-6	32.34		11	Sa	Std-6	33.1		11	Sp	Std-6	32.23		11	Hi	Std-6	33.05		2	Kp	NTC	N/A
7	Mc	Std-6	32.08		12	Sa	Std-6	32.9		12	Sp	Std-6	32.28		12	Hi	Std-6	33.12		3	Kp	NTC	N/A
7	Mc	Std-6	32.05		12	Sa	Std-6	33.26		12	Sp	Std-6	31.79		12	Hi	Std-6	33.09		3	Kp	NTC	N/A
8	Mc	Std-6	32.92		1	Sa	Std-7	35.75		1	Sp	Std-7	35.78		1	Hi	Std-7	N/A		4	Kp	NTC	N/A
8	Mc	Std-6	32.03		1	Sa	Std-7	35.4		1	Sp	Std-7	34.69		1	Hi	Std-7	35.36		4	Kp	NTC	N/A
9	Mc	Std-6	32.27		2	Sa	Std-7	36.1		2	Sp	Std-7	N/A		2	Hi	Std-7	N/A		5	Kp	NTC	N/A
9	Mc	Std-6	32.18		2	Sa	Std-7	36.07		2	Sp	Std-7	34.19		2	Hi	Std-7	37.87		5	Kp	NTC	N/A
10	Mc	Std-6	32.3		3	Sa	Std-7	36.83		3	Sp	Std-7	36.24		3	Hi	Std-7	37.18		6	Kp	NTC	N/A
10	Mc	Std-6	32.26		3	Sa	Std-7	35.83		3	Sp	Std-7	35.72		3	Hi	Std-7	36.28		6	Kp	NTC	N/A
11	Mc	Std-6	32.17		4	Sa	Std-7	36.82		4	Sp	Std-7	34.54		4	Hi	Std-7	N/A		7	Kp	NTC	N/A
11	Mc	Std-6	32.02		4	Sa	Std-7	37.06		4	Sp	Std-7	34.82		4	Hi	Std-7	37.07		7	Kp	NTC	N/A
12	Mc	Std-6	32.61		5	Sa	Std-7	excl		5	Sp	Std-7	35.45		5	Hi	Std-7	excl		8	Kp	NTC	N/A
12	Mc	Std-6	32.43		5	Sa	Std-7	excl		5	Sp	Std-7	33.91		5	Hi	Std-7	excl		8	Kp	NTC	N/A
1	Mc	Std-7	35.15		6	Sa	Std-7	36.97		6	Sp	Std-7	34.18		6	Hi	Std-7	38.31		9	Kp	NTC	N/A
1	Mc	Std-7	34.39		6	Sa	Std-7	38.64		6	Sp	Std-7	35.25		6	Hi	Std-7	38.28		9	Kp	NTC	N/A
2	Mc	Std-7	35.26		7	Sa	Std-7	35.98		7	Sp	Std-7	35.48		7	Hi	Std-7	36.78		10	Kp	NTC	N/A
2	Mc	Std-7	35.14		7	Sa	Std-7	35.68		7	Sp	Std-7	34.63		7	Hi	Std-7	36.12		10	Kp	NTC	N/A
3	Mc	Std-7	36.06		8	Sa	Std-7	35.77		8	Sp	Std-7	35.67		8	Hi	Std-7	35.31		11	Kp	NTC	40.71
3	Mc	Std-7	34.89		8	Sa	Std-7	37.97		8	Sp	Std-7	34.92		8	Hi	Std-7	35.14		11	Kp	NTC	N/A
4	Mc	Std-7	36.27		9	Sa	Std-7	35.8		9	Sp	Std-7	35.21		9	Hi	Std-7	36.11		12	Kp	NTC	N/A
4	Mc	Std-7	35.05		9	Sa	Std-7	36.01		9	Sp	Std-7	36.41		9	Hi	Std-7	35.91		12	Kp	NTC	N/A
5	Mc	Std-7	34.61		10	Sa	Std-7	37.04		10	Sp	Std-7	36.59		10	Hi	Std-7	36.18		4	Kp	M0285 = NTC	N/A
5	Mc	Std-7	35.03		10	Sa	Std-7	36.33		10	Sp	Std-7	35.72		10	Hi	Std-7	35.09		4	Kp	M0307 = NTC	40.99
6	Mc	Std-7	35.27		11	Sa	Std-7	37.78		11	Sp	Std-7	35.01		11	Hi	Std-7	36.14		4	Kp	M0309 = NTC	39.41
6	Mc	Std-7	35.72		11	Sa	Std-7	36.62		11	Sp	Std-7	35.15		11	Hi	Std-7	35.64		5	Kp	P0030 = NTC	N/A
7	Mc	Std-7	35.56		12	Sa	Std-7	36.45		12	Sp	Std-7	34.26		12	Hi	Std-7	37.63		11	Kp	P0463 = NTC	N/A
7	Mc	Std-7	35.22		12	Sa	Std-7	36.31		12	Sp	Std-7	34.84		12	Hi	Std-7	35.8
8	Mc	Std-7	37.24
8	Mc	Std-7	35.25
9	Mc	Std-7	35.03
9	Mc	Std-7	35.82
10	Mc	Std-7	35.08
10	Mc	Std-7	36.45
11	Mc	Std-7	35.35
11	Mc	Std-7	34.31
12	Mc	Std-7	36.16
12	Mc	Std-7	35.57

## Sheet: ADULT
Content	Mc Cq	Sa Cq	Sp Cq	Hi Cq	Kp Cq
M0001		36.55	35.15	28.25	44.22
M0002		35.16			43.71
M0003		39.61
M0004
M0005					39.07
M0006			34.14		37.77
M0007	37.53				45.62
M0008		32.83			42.9
M0009
M0010		37.13			39.53
M0011			35.32
M0012					44.92
M0013
M0014				38.04	39.48
M0015
M0016					40.98
M0017					43.26
M0018		40.6			46.9
M0019
M0020		36.71			46.83
M0021		32.49
M0022	32.82				39.34
M0023
M0024
M0025
M0026		37.33	28.67	27.42	27.73
M0027
M0028				34.62	43.61
M0029
M0030		36.16			39.28
M0031
M0032
M0033
M0034
M0035
M0036					45.87
M0037		40.08			43.35
M0038	34.51
M0039
M0040					44.2
M0041		38.11			45.54
M0042					44.14
M0043
M0044		39.16
M0045	31.18		34.92	31.26	36.04
M0046					45.71
M0047		39.95
M0048					47.95
M0049	38.81	44.87			38.22
M0050
M0051
M0052		40.52
M0053	30.26		36.62	27.76	42.8
M0054					40.96
M0055		41.67
M0056	36.51
M0057
M0058
M0059					43.34
M0060		36.47
M0061					41.16
M0062					38.65
M0063
M0064					40.3
M0065
M0066
M0067
M0068
M0069
M0070					41.26
M0071	38.75		38.14		42.88
M0072					43.67
M0073
M0074
M0075					45.26
M0076		39.16
M0077
M0078		35.61			40.52
M0079		39.77			43.39
M0080
M0081
M0082
M0083					42.89
M0084					47.45
M0085
M0086		38.5			38.82
M0087		36.15			39.29
M0088		36.73
M0089
M0090	28.37
M0091		36.24
M0092					49.62
M0093					45.15
M0094					38.96
M0095	35.47				39.6
M0096
M0097
M0098		26.37			36.69
M0099		33.64			43.15
M0100
M0101
M0102					40.4
M0103			26.35		42.35
M0104
M0105
M0106
M0107					41.03
M0108		37.63			44.12
M0109					37.82
M0110					43.58
M0111		34.03
M0112	32.41
M0113		40.3
M0114					48.59
M0115				42.35	48.95
M0116
M0117					43.45
M0118			38.75		43.5
M0119		41.2
M0120				33.59	42.61
M0121				39.04	37.62
M0122		30.98
M0123
M0124					43.54
M0125					42.35
M0126					43.06
M0127	39.32			37.13
M0128					45.78
M0129
M0130
M0131		37.86
M0132	37.41			32.12
M0133
M0134
M0135		38.3			40.01
M0136
M0137
M0138
M0139
M0140
M0141
M0142			35.22		44.19
M0143			38.73		44.12
M0144		30.7
M0145
M0146
M0147
M0148			28.16	34.01
M0149
M0150		41.37			46.65
M0151		38.75			44.01
M0152					44.43
M0153
M0154			39.22
M0155		32.8	25.22		49.41
M0156
M0157
M0158	33.3		31.82		44.36
M0159
M0160		39.74
M0161	28.82				47.28
M0162
M0163
M0164
M0165					45.97
M0166			24
M0167		33.82			40.09
M0168		36.51
M0169			27.44
M0170
M0171		37.3
M0172
M0173
M0174
M0175		39.02
M0176
M0177			39.7		48.69
M0178
M0179
M0180		36.75			43.21
M0181		37.26	38.34
M0182	25.85		29.63
M0183				42.91
M0184			29.51	39.77
M0185
M0186
M0187
M0188		39.3
M0189
M0190
M0191
M0192
M0193
M0194
M0195	32.08	37.51			39.67
M0196		37.79
M0197	30.18			38.26
M0198		29.01
M0199			23.24
M0200
M0201					44.64
M0202
M0203	29.27	36.51			45.42
M0204					44.18
M0205		38.6		28.12
M0206
M0207			26.86
M0208
M0209				39.21	39.75
M0210					42.7
M0211
M0212	38.57		29.2	33.7
M0213
M0214					42.57
M0215		36.52			40.35
M0216					43.44
M0217	37.01				41.11
M0218	37.5		28.08		40.3
M0219	35.35		34.58	38.84	44.23
M0220					47.73
M0221	34.1		30.48
M0222	37.57	40.84			40.9
M0223					43.33
M0224	29.77	38.29	25.49
M0225	36.52
M0226		34.45
M0227	32.03		29.18
M0228
M0229		37.69
M0230	26.22	30.72	24.54	34.22	41.62
M0231					40.96
M0232
M0233		40.02	36.37	36.8	41.16
M0234					40.1
M0235
M0236	38.45		29.15		45.86
M0237
M0238		33.25	28.27		38.81
M0239
M0240	39.95	33.3			43.74
M0241			27.46	27.21
M0242	35.58		33.57	39.12
M0243	37.35
M0244
M0245
M0246					44.42
M0247			38.34
M0248
M0249		38.09
M0250	35.98			38.28
M0251		36.42			43
M0252			28.5		43.83
M0253
M0254					42.72
M0255
M0256	33.32		37.12	35.67	42.46
M0257	29.2			37.68
M0258
M0259			ruis
M0260		35.16	34.04
M0261
M0262	33.42		31	26.24
M0263					44.32
M0264		32.49
M0265					49.79
M0266
M0267		40.18		40.04
M0268
M0269
M0270	27.38			25.93
M0271			31.6
M0272			39.12	40.12
M0273	26.03	30.96	23.58
M0274			38.44	37.1	40.18
M0275			30.26	33.9	44.71
M0276	26.55		24.01
M0277	25.74		23.38		42.44
M0278	34.55				40.37
M0279	29.79		29.02
M0280			27.92
M0281			38.54
M0282		37.29
M0283		33.86	24.31		44.77
M0284		29.64
M0285
M0286
M0287	26.97			34.63	46.97
M0288	34.12	36.71
M0289					45.03
M0290		36.08	38.62	28.71
M0291	37.83			39.8
M0292			ruis
M0293					47.38
M0294
M0295		40.38
M0296
M0297
M0298					45.44
M0299	33.16	38.32		37.31
M0300		35.6
M0301	30.21	33.37	27.69	28.71
M0302			ruis
M0303		41.13
M0304
M0305					43.53
M0306		39.7
M0307					40.99
M0308	34.5	37.87		38.04
M0309					39.41
M0310					40.07
M0311					43.29
M0312
M0313	33.11		37.1	42.77
M0314		35.52	ruis
M0315		32.63
M0316	31.26		27.94
M0317			23.08	29.01	41.11
M0318				43.79
M0319
M0320
M0321
M0322		38.42	26.06
M0323					42.1
M0324			29.37
M0325
M0326		31.5	29.94
M0327			30.64
M0328	36.3
M0329
M0330		34.11	37.67
M0331
M0332
M0333
M0334
M0335			32.5		42.08
M0336		38.33			40.58
M0337
M0338
M0339
M0340
M0341

## Sheet: CHILD
Content	Mc Cq	Sa Cq	Sp Cq	Hi Cq	Kp Cq
P0001	32.26		26.77	28.49
P0002		30.56		29.03
P0003	29.05		21.45	23.84
P0004	36.29		42.44		45.31
P0005	19.4		23.02	26.24	43.09
P0006	37.52				38.77
P0007			27.82		44
P0008		32.2
P0009	26.83			25.98
P0010					44.68
P0011				34.51	43.35
P0012	28.26	40.57	28.73	27.46
P0013	29		24.6		35.25
P0014					42.35
P0015	23.04	30.7	27.56		38.82
P0016			25.57	38.61
P0017		44.77	40.9	39.97
P0018	23.7		31.41	33.54
P0019	27.91			29.01	41.99
P0020	25.61		22.48	23.92	44.83
P0021	32.52				39.33
P0022	22.92			31.21	43.83
P0023		33.62	32.39
P0024	22.7	33.21		27.9	43.43
P0025	23.48	39.47	22.31	25.24
P0026	19.65		29.66	24.01	39.84
P0027
P0028		42.27
P0029	28.07				47.35
P0030
P0031	29.55		34.66	36.03
P0032		26.39
P0033	31.93		32.8	36.31
P0034	29.64		22.71	22.77
P0035	27.21	33.2	28.39	31.5
P0036
P0037	31.81
P0038	27.26		35.95	32.8	44.97
P0039	25.61	39.64	26.02
P0040			34.96	39.73	42.48
P0041	23.87	32.78		29.44
P0042	23.48	39.87	31.77	34.29
P0043	29.44	33.26		41.03
P0044		28.26
P0045	26.34		24.38	27.62
P0046		27			42.89
P0047	33.15		38.63		38.57
P0048		34.18
P0049		33.84
P0050	24.46	38.89	24.65	27.33
P0051	35.43				42.13
P0052	27.45
P0053	33.17			39.27
P0054	24.66	36.37		30.22	41.34
P0055	28.89		38.7		44.3
P0056				37.8
P0057	30.56		38.51	23.08	31.59
P0058		37.68	38.72		39.65
P0059		39.35
P0060	24.52			28.61	42.63
P0061
P0062
P0063
P0064		38.04
P0065	30.82		30.51
P0066
P0067
P0068					49.41
P0069
P0070			33.12	35.03	42.37
P0071	29.48	39.52	27.58	32.1	42.52
P0072				29.04
P0073	23.9		26.22	37.31	43
P0074	25.9			28.42
P0075	25.56	35.34	25.29	29.1
P0076		28.38
P0077	30.99				42.84
P0078				36.46	37.8
P0079			37.91		43.28
P0080			25.26	36.46	43.94
P0081			28.05
P0082			34.23
P0083			30.09
P0084			24.42	23.24
P0085
P0086	30.56		32.05	33.39	42
P0087					39.15
P0088	29.11		28.65	32.29
P0089
P0090			38.56
P0091			28.52		46.17
P0092		39.91
P0093					47.12
P0094		40.67			41.24
P0095	24.95		37.79		47.17
P0096			35.29	27.48
P0097	36.44		34.06	39.49	44.32
P0098			31.04
P0099				31.46	31.95
P0100	29.54				48.95
P0101					41.79
P0102		34.09
P0103		40.9			38.29
P0104			27.24	26.45
P0105				37.33	44
P0106	23.31	39.6	25.25	41.14
P0107	30.34	40.63
P0108					38.74
P0109		33.42
P0110	27.13		28.32	28.7	47.46
P0111			36.08
P0112	40.53	34.35	29.1	33.13
P0113	30.12	37.18			45.84
P0114	37.35	33.04	38.47
P0115	25.92	42.15	27.42
P0116		31.93
P0117	27.47			37.93
P0118	24.55		26.72	33.6	44.65
P0119		38.94			42.33
P0120					46.1
P0121	27.89		27.02
P0122	33.49				39.55
P0123
P0124	34.59		38.22
P0125
P0126	29.8		37.27	25.68	31.12
P0127
P0128	39.14				38.31
P0129		31.41
P0130				36.97	39.24
P0131
P0132		36
P0133					41.54
P0134	28.44	31.84	32.25	38.27	41.5
P0135		29.77	27.73	27.16	41.6
P0136		37.4
P0137	31.28	41.13	27.27	26.19
P0138	38.99	34.45
P0139			36.27		41.59
P0140		33.28
P0141				33.22
P0142		36.27	20.13	20.6
P0143	31.51			25.94
P0144				32
P0145	30.28	42.03	30.05	31.35	43.29
P0146		33.42
P0147	25.07		27.89	30.36
P0148	38.74	33.12	26.65	34.81
P0149	24.7		22.31	33.61
P0150	31.52		34.01
P0151	33.26
P0152	24.74		30.51		42.49
P0153	29.75
P0154					44.09
P0155			36.98		42.18
P0156	24.23		27.81
P0157				34.46	49.37
P0158			26.22	29.57	37.53
P0159			30.38		40.69
P0160	24.81		26.8		41.36
P0161					38.82
P0162	28.64
P0163	32.11
P0164	26.93	40.01	27.27	27.76
P0165	29.07	41.15		30.42	43.09
P0166			33.57	31.58
P0167				38.14
P0168	25.41		28.99		41.28
P0169			24.73
P0170	32.07				41.34
P0171	28.67	36.74	26.92	36.07	40.75
P0172	26.32			24.49	41.25
P0173	21.82		23.2	27.16	41.98
P0174		32.81	36.15	32.58
P0175			30.21
P0176	26.48	39.21	27.25	28.39
P0177	34.12		38.15
P0178	29.03		23.26	25.02	44.1
P0179			28.72		40.13
P0180	32.39		30.24	32.9
P0181	37.62		30.16	20.36	43.24
P0182	28.25		31.56
P0183	32.89		28.92	32.76
P0184		35.84	26.92	24.34
P0185	31.73
P0186	33.49	40.34	26.69	27.2	44.1
P0187	27.44
P0188	34.46		22.03	23.07
P0189			23.77	24.18
P0190		29.2
P0191			27.1		41.04
P0192	23.45	37.9		35.42	41.2
P0193				30.54	39.12
P0194	38.88	32.87			43.64
P0195	24		35.4	28.7	37.85
P0196	28		23.32	23.93	40.59
P0197		36.15			43.8
P0198	24.41		29.43	31.1
P0199	28.92		32.25	36.53
P0200	29.55	39.99	30.1	35.37
P0201					43.6
P0202		23.5
P0203		33
P0204	32.01	29.56	25.66	22.39
P0205		46.35	38.71		41.13
P0206	38.13			36.49	41.09
P0207	34.84			38.99
P0208	24.33		19.52	21.2
P0209	25.72		24.65		30.66
P0210			34.56	38.82	46.97
P0211	25.33		18.93	23.01	43
P0212		35.72		40.06
P0213			23.64		47.89
P0214	26.79		33.57
P0215	32.55		26.35	31.34	45.66
P0216	27.86		30.07	31.29
P0217	33.8		27.19	38.26	48.33
P0218	26.96		28.86	27.75	38.01
P0219	29.84		29.33		46.17
P0220	32.3
P0221	27.43	42.25	24.34	30.39	43.55
P0222	25.76		24.57		40.62
P0223	39.17			36.16	43.45
P0224			29.79	26.91	42.03
P0225	36.36		27.07		39.54
P0226	29.17		38.3	32.12
P0227	28.05		25.44
P0228	21.65		22.73	23.71	34.5
P0229	26.29
P0230	26.98		23.88	24.31
P0231	29.37
P0232		39.4	32.83		42.05
P0233	30.73		26.62
P0234	24.81		21.37	19.96	43.13
P0235	25.58	38.07	23.07
P0236	26.88		24.13		43.99
P0237	25.78		21.15	35.19
P0238	28.91		24.51	33.01	48.12
P0239	26.69		32.21	37.07
P0240			27.31	33.4
P0241	26.29	31.55
P0242	32.3	34.72
P0243	31.82	33	34.33
P0244	25	31.92	38.24	20.14	49.82
P0245	30.78		35.42	27.9	43.81
P0246	20.21	32.76	20.51		49.3
P0247	29.26		32.28
P0248	26.23				43.66
P0249	41.15		30.59		40.24
P0250	26.67		25.51
P0251	27	32.83	20.12	33.25
P0252	28.42		30.28
P0253	32.09		27.5	29.74	41.94
P0254	35.16				37.73
P0255	28.02			35.66	45.83
P0256		33.23
P0257	23.33
P0258		29.24			39.45
P0259	30.68
P0260	26.85		27.05	23.1
P0261		28.52
P0262	25.91	37.17	36.68	29.71	38.73
P0263	23.69		18.27
P0264	22.19		22.68
P0265	23.16	40.25	26.15
P0266	24.61		28.18
P0267	39.65			30.35	48.78
P0268	28.7			29.22	44.39
P0269					45.68
P0270	24.47
P0271		34.58		37.3
P0272	24.91		26.21	24.61	44.23
P0273	31.03			30.49
P0274	32.7	38.28
P0275	27.05		25.13		43.16
P0276	24.21		26.66	22.77	35.01
P0277			21.47	23.3	45.55
P0278					43.2
P0279	22.25		25.11	44.73	40.82
P0280	26.14			20.43	39.5
P0281		37.07	23.42	24.66	43.6
P0282	36.82
P0283	30.71		22.61	23.24
P0284	25.08	33.42	21.14	22.68
P0285	21.21		33.27	40.15
P0286	21.71	34.04	19.77	21.79	41.61
P0287	27.06		21.82	31.48	43.99
P0288	29.64		26.03	37.17
P0289		39.74			39.52
P0290	27.54
P0291	25.04		29.33
P0292	28.47		26.4	32.27	41.64
P0293	21.76	39.56	20.34		38.85
P0294	21.82		28.41
P0295	25.43		22.64	21.1
P0296	35.95	31.96	26.45	30.23
P0297	33.03		31.84	24.1
P0298	29.75		32.02
P0299	26.25
P0300	26.21		30.35	28.28	38.78
P0301	37.1
P0302	25.36		25
P0303	26.13
P0304		37.85			42.96
P0305	21.18		25.08	23.22
P0306	35.67		35.05
P0307	29.33				45.05
P0308	22.43	31.59	22.48	20.74	41.39
P0309	24.5		30.87	26.89	48.42
P0310			32.99
P0311	22.32	41.22	20.24
P0312	27.03	39.8	30.2	33.54
P0313	35.51	35.21	24.19	30.07	39.96
P0314	25.93		26.52	26.39
P0315	26.18		22.79	27.22
P0316	35.5		22.17	31.61	40.3
P0317	21.59		21.34	20.24	37.55
P0318	27.8		31.83	31.09
P0319	25.35		25.03	31.88	42.77
P0320	29.1	34.66	30.82
P0321	30.32		32.05	34.35
P0322			35.32	25.69	43.99
P0323	27.8		25.69
P0324					41.21
P0325	21.51	37.17	23.27	22.08
P0326		37.88	29.98
P0327	28.15		24.76		40.49
P0328	28.17	42.05	37.31	38.19	44.45
P0329	38.85		32.34		48.21
P0330
P0331	34.38
P0332	23.65		23.1	28.02	39.99
P0333	23.81		18.01	23.91
P0334	27.47		29.07	32.35
P0335	36.22				30.18
P0336	24.86		21.19	22.12	33.23
P0337	31		27.29	30.67	41.33
P0338	24.08	36.5	22.39
P0339	29.17	29.35	32.01		43.5
P0340	35.71		32.62	26.5	41.27
P0341	28.05		23.12	23.66
P0342	28.87		30.17	23.02	36.74
P0343	24.66		31.26
P0344	24.58	38.72	36.81	37.09	46.48
P0345	31.54	39.01			44.57
P0346	24.49			26.75
P0347	30.42		30.83
P0348	26.22		25.89	36.85	39.47
P0349	20.72		27.87	37.09
P0350	22.38		20.4	18.31	40.98
P0351	23.43		23.16	21.15	44.75
P0352	31.24		30.01	28.62
P0353					37.65
P0354	34.74		32.77
P0355	33.33	49.54		31.54
P0356		40.35			43.28
P0357			42.51		42.61
P0358	31.7	41.25	24.97	26.92
P0359	22.14		25.37
P0360	27.24		35.51
P0361	28.15		24.96		49.74
P0362	22.71		21.12	20.4	42.42
P0363	30.85	40.38		21.91	45.51
P0364	25.66		31.18	32.73	43.21
P0365	24.79		32.34		45.15
P0366	19.68		19.69	20.34	45.3
P0367	18.74		24.21	25.99
P0368				36.26	42.15
P0369	30.73			21.67	39.54
P0370				42.62
P0371		40.06			44.67
P0372	24.12		21.14		38.66
P0373	26.41		21.24	28.46	42.28
P0374	20.45				44.13
P0375		34.67	37.7		42.19
P0376	25.03	36.94	21.68	24.06	48.96
P0377	25.05		28.87	33.7	40.85
P0378	25.93	38.47	33.41
P0379			29.43	37.02
P0380	30.3		27.08		43.22
P0381	21.84		22.08	19.91
P0382	23.04		22.44
P0383	27.17		ruis
P0384	35.29		27.8	38.83
P0385	24.91		31.81		48.44
P0386
P0387	27.51		24.32	28.46	49.18
P0388	38.41		26.94	38.56	42.6
P0389	27.01		27.42	24.75	43.7
P0390			33.54	29.56
P0391		21.09
P0392	27.14	29.47
P0393	30.43			25.01	46.48
P0394	26.3		24.37	22.54	44.17
P0395	33.46	33.27		30.38	42.03
P0396	26.18				41.28
P0397		40.48	22.95		47.07
P0398	28.95		27.44		48.11
P0399	21.57	41.48	22.88	22.74	44.68
P0400		26.82
P0401	30.26		24.08	35.13	39.76
P0402	31.64		31.25	31.8
P0403		37.03	27.82
P0404	21.09		22.74		41.26
P0405					45.11
P0406	27.53			31.03	48.95
P0407	31.64
P0408				26.85	39.79
P0409	34.29		35.02	39.44	45.45
P0410	26.19		29.36		48.19
P0411	24.96		32.57	27.7
P0412	27.84	39.27	33.12	29.93	39.93
P0413	32.05			23.38
P0414	27.07	30.21		29.68
P0415	25.47		21.14		30.92
P0416	38.21		35.08	31.81	39.02
P0417	22.99		24.1	30.17
P0418	28.32		35.86
P0419	23.97		28.82
P0420	23.28	24.05	23.75	21.79	36.09
P0421
P0422	27.26		25.39	24.97
P0423	25.86	29.29	31.38	37.34
P0424	29.23		36.44	23.12	44.98
P0425		28.54	ruis
P0426	22.11		20.29	24.01	40.04
P0427	30.1		27.78	28.89
P0428	25.36				41.44
P0429	20.15		23.57	34.75	43.91
P0430	37.38		38.41	34.75	44.91
P0431	37.29		18.59	20.86	45.91
P0432	30.07	35	29.85	28.07
P0433	23.2	37.6	29.59		40.82
P0434		28.36		33.23
P0435	28.08		33.4	38.64	37.63
P0436	23.35		24.38	46.28	49.21
P0437	25.17		22.2	23.61	40.4
P0438	30.21		28.61	34.93
P0439	24.13		26.19		36.21
P0440	27.91		27.03
P0441			31.01
P0442				25.29
P0443	28.57		26.75
P0444	29.41		32.08	34.27	45.48
P0445	28.66	32.13			43.55
P0446	26.08		27.82	26.64	41.6
P0447	39.77			34.34	32.38
P0448	20.39		18.91	27.6
P0449			23.09	34.59
P0450	19.55			21.54	42.88
P0451	27.13		24.98	33.87
P0452		37.42	36.29		45.69
P0453	31.29	37.69	25.5	29.47	46.98
P0454			34.95		45.69
P0455	27.61		24.66	29.25	37.42
P0456	38.25	29.48			43
P0457
P0458	36.61			27.35	41.6
P0459
P0460	36.93			35.09	45.08
P0461	24.4	25.06	20.4	20.19
P0462
P0463
P0464	26.2	38.36	23.51	20.09	37.75
P0465		36.53			38.86
P0466	45.98		36.33
P0467	24.54	38.59	20.05		45.4
P0468	22.53		28.8	30.44
P0469	25.12		21.29	25.26
P0470	26.55		18.85	22.59	39.52
P0471	33.56	38.62	35.05	39.32	46.6
P0472				29.27
P0473				31.67	42.75
P0474	36.03			45.34	41.57
P0475	26.04		28.43	29.53
P0476					45.41
P0477	23.77	34.56	22.15	21.27
P0478	34.15			31.64
P0479	29.69	29.37		40.14
P0480	28.09		20.42	19.59
P0481	25.89		37.48	28.21	43.89
P0482	25.31		28.12	26.01	41.81
P0483				24.47
P0484		28.36	34.48		42.07
P0485	23.51	35.65	27.76	33.56
P0486				26.84
P0487	27.94		29.11
P0488	36.13	37.72	31.01	24.37	44.29
P0489	23.76		21.04
P0490	26.75	38.98		26.02
P0491	22.77	39.42	32.24	39.14
P0492	23.55		32.46		45.16
P0493	23.54	31.28
P0494	29.75		28.94	29.29
P0495	23.59				43.05
P0496	22.67	29.04	29.03	20.1
P0497	32.73				43.54
P0498	21.58	39.89	20.47	19.79	34.51
P0499
P0500	29.55			34.1	43.64
P0501		39.12			44.51
P0502	29.59		24.65	30.94
P0503
P0504					33.81
P0505			29.99		40.09
P0506		38.14			47.48
P0507	23.41	38.94	33.29	26.01
P0508					42.44
P0509		38.92		30.07
P0510	33.36			35.91
P0511	35.49	39.55
P0512	24.72		25.5
P0513	29.02		32.48	23.39	42.31
P0514		30.98		27.2	47.76
P0515	32.14		26.33	39.9	43.15
P0516				31.11
P0517				40.23
P0518			29.94
P0519	32.23	27.53		33.84	40.61
P0520			20.35	23.72	41.39
P0521	31.06				46.51
P0522	23.87		22.92	25.04	44.02
P0523	28.5		25.6	38.89	44.05
P0524	32.98
P0525	31.93		41.01
P0526			26.49	35.73	41.53
P0527	24.96		32.46		43.07
P0528		32.9	33.48		39.33
P0529	23.51		23.59	27.66
P0530	26.96		38.3	37.6
P0531	36.76		32.98	21.88
P0532			33.06		39.95
P0533					43.43
P0534	35.27			29.75	42.74
P0535			23.15	38.37	44.97
P0536	27.82			31.6
P0537	41.84	28.57
P0538			34.3
P0539			26.84		43.63
P0540	22.05		37.09		39.25
P0541	23.11		24.98	26.72
P0542	24.05	32.67		32.72	42.23
P0543	25.94		21.46	20.24	43.83
P0544		20.49	30.02		31.3
P0545		31.17			43.03
P0546
P0547	19.59		24.3		44.26
P0548				29.93	39.45
P0549		29.64		41
P0550		38.29			38.45
P0551	24.15				41.01
P0552
P0553	32.68		36.16	27.39
P0554	18.4		24.83	22.06	42.32
P0555	19.51	35.36		23.45	45.6
P0556	29.73		22.78	24.33
P0557				38.82
P0558	27.39	35.25	38.55
P0559	32.33	32.81	36.92
P0560	29.38	29.86	27.45
P0561	29.81		24.39	24.46
P0562	25.38		29.4	29.15	44.9
P0563		35.48		33.4	45.37
P0564		25.08	25.01	38.17
P0565	27.11			25.16
P0566				34.63	46.38
P0567	25.16		29.9	39.16	39.27
P0568	39.74		24.45		48.15
P0569	33.11		33.76	36.27	47.22
P0570		35.49		37.77
P0571	32.45	41.04	28.22
P0572
P0573		33.66	22.81
P0574	31.26		25.41	29.87	41.28
P0575	21.73	37.03	25.31	26.01
P0576	34.31	34.79	26.4	34.52
P0577	25.95		21.34	22.73	28.63
P0578		30.38
P0579
P0580	24.57		31.94	30.6
P0581					38.29
P0582					40.14
P0583	23.52				49.22
P0584	29.35				43.64
P0585	22.88		26.11	33.15
P0586	27.95		35.38
P0587		30.04
P0588		33.07	ruis
P0589	29.55	33.01			46.82

## Sheet: plate_01
			Well	Fluor	Target	Content	Sample	Cq	Cq Mean	Cq Std. Dev	Starting Quantity (SQ)	Log Starting Quantity	SQ Mean	SQ Std. Dev		Well	Fluor	Target	Content	Sample	Cq	Cq Mean	Cq Std. Dev	Starting Quantity (SQ)	Log Starting Quantity	SQ Mean	SQ Std. Dev		Well	Fluor	Target	Content	Sample	Cq	Cq Mean	Cq Std. Dev	Starting Quantity (SQ)	Log Starting Quantity	SQ Mean	SQ Std. Dev		Well	Fluor	Target	Content	Sample	Cq	Cq Mean	Cq Std. Dev
A01	Std-1		A01	FAM	Mc	Std-1	Std-1	15.16	15.16	0.005	10100	1004	1.01E+01	0.00E+00		A01	FAM	Sa	Std-1	Std-1	15.98	16.01	0.052	10600	1025	1.06E+01	0.00E+00		A01	FAM	Sp	Std-1	Std-1	14.87	14.79	0.115	10400	1017	1.04E+01	0.00E+00		A01	FAM	Hi	Std-1	Std-1	14.76	15.09	0.470
A02	Std-1		A02	FAM	Mc	Std-1	Std-1	15.16	15.16	0.005	10100	1004	1.01E+01	0.00E+00		A02	FAM	Sa	Std-1	Std-1	16.05	16.01	0.052	10600	1025	1.06E+01	0.00E+00		A02	FAM	Sp	Std-1	Std-1	14.70	14.79	0.115	10400	1017	1.04E+01	0.00E+00		A02	FAM	Hi	Std-1	Std-1	15.42	15.09	0.470
A03	M0001		A03	FAM	Mc	Unkn	M0001	N/A	0.00	0.000	N/A	N/A	0.00E+00	0.00E+00		A03	FAM	Sa	Unkn	M0001	36.55	36.55	0.000	0.008215	-5085	8.21E-06	0.00E+00		A03	FAM	Sp	Unkn	M0001	35.15	35.15	0.000	0.01213	-4916	1.21E-05	0.00E+00		A03	FAM	Hi	Unkn	M0001	28.25	28.25	0.000
A04	M0009		A04	FAM	Mc	Unkn	M0009	N/A	0.00	0.000	N/A	N/A	0.00E+00	0.00E+00		A04	FAM	Sa	Unkn	M0009	N/A	0.00	0.000	N/A	N/A	0.00E+00	0.00E+00		A04	FAM	Sp	Unkn	M0009	N/A	0.00	0.000	N/A	N/A	0.00E+00	0.00E+00		A04	FAM	Hi	Unkn	M0009	N/A	0.00	0.000
A05	M0017		A05	FAM	Mc	Unkn	M0017	N/A	0.00	0.000	N/A	N/A	0.00E+00	0.00E+00		A05	FAM	Sa	Unkn	M0017	N/A	0.00	0.000	N/A	N/A	0.00E+00	0.00E+00		A05	FAM	Sp	Unkn	M0017	N/A	0.00	0.000	N/A	N/A	0.00E+00	0.00E+00		A05	FAM	Hi	Unkn	M0017	N/A	0.00	0.000
A06	M0025		A06	FAM	Mc	Unkn	M0025	N/A	0.00	0.000	N/A	N/A	0.00E+00	0.00E+00		A06	FAM	Sa	Unkn	M0025	N/A	0.00	0.000	N/A	N/A	0.00E+00	0.00E+00		A06	FAM	Sp	Unkn	M0025	N/A	0.00	0.000	N/A	N/A	0.00E+00	0.00E+00		A06	FAM	Hi	Unkn	M0025	N/A	0.00	0.000
A07	M0033		A07	FAM	Mc	Unkn	M0033	N/A	0.00	0.000	N/A	N/A	0.00E+00	0.00E+00		A07	FAM	Sa	Unkn	M0033	N/A	0.00	0.000	N/A	N/A	0.00E+00	0.00E+00		A07	FAM	Sp	Unkn	M0033	N/A	0.00	0.000	N/A	N/A	0.00E+00	0.00E+00		A07	FAM	Hi	Unkn	M0033	N/A	0.00	0.000
A08	M0041		A08	FAM	Mc	Unkn	M0041	N/A	0.00	0.000	N/A	N/A	0.00E+00	0.00E+00		A08	FAM	Sa	Unkn	M0041	38.11	38.11	0.000	0.002805	-5552	2.81E-06	0.00E+00		A08	FAM	Sp	Unkn	M0041	N/A	0.00	0.000	N/A	N/A	0.00E+00	0.00E+00		A08	FAM	Hi	Unkn	M0041	N/A	0.00	0.000
A09	M0049		A09	FAM	Mc	Unkn	M0049	38.81	38.81	0.000	0.0007775	-6109	7.77E-07	0.00E+00		A09	FAM	Sa	Unkn	M0049	44.87	44.87	0.000	2.681e-05	-7572	2.68E-08	0.00E+00		A09	FAM	Sp	Unkn	M0049	N/A	0.00	0.000	N/A	N/A	0.00E+00	0.00E+00		A09	FAM	Hi	Unkn	M0049	N/A	0.00	0.000
A10	M0057		A10	FAM	Mc	Unkn	M0057	N/A	0.00	0.000	N/A	N/A	0.00E+00	0.00E+00		A10	FAM	Sa	Unkn	M0057	N/A	0.00	0.000	N/A	N/A	0.00E+00	0.00E+00		A10	FAM	Sp	Unkn	M0057	N/A	0.00	0.000	N/A	N/A	0.00E+00	0.00E+00		A10	FAM	Hi	Unkn	M0057	N/A	0.00	0.000
A11	M0065		A11	FAM	Mc	Unkn	M0065	N/A	0.00	0.000	N/A	N/A	0.00E+00	0.00E+00		A11	FAM	Sa	Unkn	M0065	N/A	0.00	0.000	N/A	N/A	0.00E+00	0.00E+00		A11	FAM	Sp	Unkn	M0065	N/A	0.00	0.000	N/A	N/A	0.00E+00	0.00E+00		A11	FAM	Hi	Unkn	M0065	N/A	0.00	0.000
A12	M0073		A12	FAM	Mc	Unkn	M0073	N/A	0.00	0.000	N/A	N/A	0.00E+00	0.00E+00		A12	FAM	Sa	Unkn	M0073	N/A	0.00	0.000	N/A	N/A	0.00E+00	0.00E+00		A12	FAM	Sp	Unkn	M0073	N/A	0.00	0.000	N/A	N/A	0.00E+00	0.00E+00		A12	FAM	Hi	Unkn	M0073	N/A	0.00	0.000
B01	Std-2		B01	FAM	Mc	Std-2	Std-2	18.70	18.64	0.086	1010	0.004	1.01E+00	0.00E+00		B01	FAM	Sa	Std-2	Std-2	19.38	19.42	0.048	1060	0.025	1.06E+00	0.00E+00		B01	FAM	Sp	Std-2	Std-2	18.37	18.33	0.055	1040	0.017	1.04E+00	0.00E+00		B01	FAM	Hi	Std-2	Std-2	19.23	19.04	0.273
B02	Std-2		B02	FAM	Mc	Std-2	Std-2	18.58	18.64	0.086	1010	0.004	1.01E+00	0.00E+00		B02	FAM	Sa	Std-2	Std-2	19.45	19.42	0.048	1060	0.025	1.06E+00	0.00E+00		B02	FAM	Sp	Std-2	Std-2	18.30	18.33	0.055	1040	0.017	1.04E+00	0.00E+00		B02	FAM	Hi	Std-2	Std-2	18.85	19.04	0.273
B03	M0002		B03	FAM	Mc	Unkn	M0002	N/A	0.00	0.000	N/A	N/A	0.00E+00	0.00E+00		B03	FAM	Sa	Unkn	M0002	35.16	35.16	0.000	0.02136	-4670	2.14E-05	0.00E+00		B03	FAM	Sp	Unkn	M0002	N/A	0.00	0.000	N/A	N/A	0.00E+00	0.00E+00		B03	FAM	Hi	Unkn	M0002	N/A	0.00	0.000
B04	M0010		B04	FAM	Mc	Unkn	M0010	N/A	0.00	0.000	N/A	N/A	0.00E+00	0.00E+00		B04	FAM	Sa	Unkn	M0010	37.13	37.13	0.000	0.005526	-5258	5.53E-06	0.00E+00		B04	FAM	Sp	Unkn	M0010	N/A	0.00	0.000	N/A	N/A	0.00E+00	0.00E+00		B04	FAM	Hi	Unkn	M0010	N/A	0.00	0.000
B05	M0018		B05	FAM	Mc	Unkn	M0018	N/A	0.00	0.000	N/A	N/A	0.00E+00	0.00E+00		B05	FAM	Sa	Unkn	M0018	40.60	40.60	0.000	0.0005056	-6296	5.06E-07	0.00E+00		B05	FAM	Sp	Unkn	M0018	N/A	0.00	0.000	N/A	N/A	0.00E+00	0.00E+00		B05	FAM	Hi	Unkn	M0018	N/A	0.00	0.000
B06	M0026		B06	FAM	Mc	Unkn	M0026	N/A	0.00	0.000	N/A	N/A	0.00E+00	0.00E+00		B06	FAM	Sa	Unkn	M0026	37.33	37.33	0.000	0.004799	-5319	4.80E-06	0.00E+00		B06	FAM	Sp	Unkn	M0026	28.67	28.67	0.000	0.9323	-3030	9.32E-04	0.00E+00		B06	FAM	Hi	Unkn	M0026	27.42	27.42	0.000
B07	M0034		B07	FAM	Mc	Unkn	M0034	N/A	0.00	0.000	N/A	N/A	0.00E+00	0.00E+00		B07	FAM	Sa	Unkn	M0034	N/A	0.00	0.000	N/A	N/A	0.00E+00	0.00E+00		B07	FAM	Sp	Unkn	M0034	N/A	0.00	0.000	N/A	N/A	0.00E+00	0.00E+00		B07	FAM	Hi	Unkn	M0034	N/A	0.00	0.000
B08	M0042		B08	FAM	Mc	Unkn	M0042	N/A	0.00	0.000	N/A	N/A	0.00E+00	0.00E+00		B08	FAM	Sa	Unkn	M0042	N/A	0.00	0.000	N/A	N/A	0.00E+00	0.00E+00		B08	FAM	Sp	Unkn	M0042	N/A	0.00	0.000	N/A	N/A	0.00E+00	0.00E+00		B08	FAM	Hi	Unkn	M0042	N/A	0.00	0.000
B09	M0050		B09	FAM	Mc	Unkn	M0050	N/A	0.00	0.000	N/A	N/A	0.00E+00	0.00E+00		B09	FAM	Sa	Unkn	M0050	N/A	0.00	0.000	N/A	N/A	0.00E+00	0.00E+00		B09	FAM	Sp	Unkn	M0050	N/A	0.00	0.000	N/A	N/A	0.00E+00	0.00E+00		B09	FAM	Hi	Unkn	M0050	N/A	0.00	0.000
B10	M0058		B10	FAM	Mc	Unkn	M0058	N/A	0.00	0.000	N/A	N/A	0.00E+00	0.00E+00		B10	FAM	Sa	Unkn	M0058	N/A	0.00	0.000	N/A	N/A	0.00E+00	0.00E+00		B10	FAM	Sp	Unkn	M0058	N/A	0.00	0.000	N/A	N/A	0.00E+00	0.00E+00		B10	FAM	Hi	Unkn	M0058	N/A	0.00	0.000
B11	M0066		B11	FAM	Mc	Unkn	M0066	N/A	0.00	0.000	N/A	N/A	0.00E+00	0.00E+00		B11	FAM	Sa	Unkn	M0066	N/A	0.00	0.000	N/A	N/A	0.00E+00	0.00E+00		B11	FAM	Sp	Unkn	M0066	N/A	0.00	0.000	N/A	N/A	0.00E+00	0.00E+00		B11	FAM	Hi	Unkn	M0066	N/A	0.00	0.000
B12	M0074		B12	FAM	Mc	Unkn	M0074	N/A	0.00	0.000	N/A	N/A	0.00E+00	0.00E+00		B12	FAM	Sa	Unkn	M0074	N/A	0.00	0.000	N/A	N/A	0.00E+00	0.00E+00		B12	FAM	Sp	Unkn	M0074	N/A	0.00	0.000	N/A	N/A	0.00E+00	0.00E+00		B12	FAM	Hi	Unkn	M0074	N/A	0.00	0.000
C01	Std-3		C01	FAM	Mc	Std-3	Std-3	22.06	22.02	0.067	101	-0.996	1.01E-01	0.00E+00		C01	FAM	Sa	Std-3	Std-3	22.72	22.55	0.246	106	-0.975	1.06E-01	0.00E+00		C01	FAM	Sp	Std-3	Std-3	21.49	21.33	0.221	104	-0.983	1.04E-01	0.00E+00		C01	FAM	Hi	Std-3	Std-3	22.67	22.54	0.178
C02	Std-3		C02	FAM	Mc	Std-3	Std-3	21.97	22.02	0.067	101	-0.996	1.01E-01	0.00E+00		C02	FAM	Sa	Std-3	Std-3	22.37	22.55	0.246	106	-0.975	1.06E-01	0.00E+00		C02	FAM	Sp	Std-3	Std-3	21.18	21.33	0.221	104	-0.983	1.04E-01	0.00E+00		C02	FAM	Hi	Std-3	Std-3	22.41	22.54	0.178
C03	M0003		C03	FAM	Mc	Unkn	M0003	N/A	0.00	0.000	N/A	N/A	0.00E+00	0.00E+00		C03	FAM	Sa	Unkn	M0003	39.61	39.61	0.000	0.001001	-6000	1.00E-06	0.00E+00		C03	FAM	Sp	Unkn	M0003	N/A	0.00	0.000	N/A	N/A	0.00E+00	0.00E+00		C03	FAM	Hi	Unkn	M0003	N/A	0.00	0.000
C04	M0011		C04	FAM	Mc	Unkn	M0011	N/A	0.00	0.000	N/A	N/A	0.00E+00	0.00E+00		C04	FAM	Sa	Unkn	M0011	N/A	0.00	0.000	N/A	N/A	0.00E+00	0.00E+00		C04	FAM	Sp	Unkn	M0011	35.32	35.32	0.000	0.01081	-4966	1.08E-05	0.00E+00		C04	FAM	Hi	Unkn	M0011	N/A	0.00	0.000
C05	M0019		C05	FAM	Mc	Unkn	M0019	N/A	0.00	0.000	N/A	N/A	0.00E+00	0.00E+00		C05	FAM	Sa	Unkn	M0019	N/A	0.00	0.000	N/A	N/A	0.00E+00	0.00E+00		C05	FAM	Sp	Unkn	M0019	N/A	0.00	0.000	N/A	N/A	0.00E+00	0.00E+00		C05	FAM	Hi	Unkn	M0019	N/A	0.00	0.000
C06	M0027		C06	FAM	Mc	Unkn	M0027	N/A	0.00	0.000	N/A	N/A	0.00E+00	0.00E+00		C06	FAM	Sa	Unkn	M0027	N/A	0.00	0.000	N/A	N/A	0.00E+00	0.00E+00		C06	FAM	Sp	Unkn	M0027	N/A	0.00	0.000	N/A	N/A	0.00E+00	0.00E+00		C06	FAM	Hi	Unkn	M0027	N/A	0.00	0.000
C07	M0035		C07	FAM	Mc	Unkn	M0035	N/A	0.00	0.000	N/A	N/A	0.00E+00	0.00E+00		C07	FAM	Sa	Unkn	M0035	N/A	0.00	0.000	N/A	N/A	0.00E+00	0.00E+00		C07	FAM	Sp	Unkn	M0035	N/A	0.00	0.000	N/A	N/A	0.00E+00	0.00E+00		C07	FAM	Hi	Unkn	M0035	N/A	0.00	0.000
C08	M0043		C08	FAM	Mc	Unkn	M0043	N/A	0.00	0.000	N/A	N/A	0.00E+00	0.00E+00		C08	FAM	Sa	Unkn	M0043	N/A	0.00	0.000	N/A	N/A	0.00E+00	0.00E+00		C08	FAM	Sp	Unkn	M0043	N/A	0.00	0.000	N/A	N/A	0.00E+00	0.00E+00		C08	FAM	Hi	Unkn	M0043	N/A	0.00	0.000
C09	M0051		C09	FAM	Mc	Unkn	M0051	N/A	0.00	0.000	N/A	N/A	0.00E+00	0.00E+00		C09	FAM	Sa	Unkn	M0051	N/A	0.00	0.000	N/A	N/A	0.00E+00	0.00E+00		C09	FAM	Sp	Unkn	M0051	N/A	0.00	0.000	N/A	N/A	0.00E+00	0.00E+00		C09	FAM	Hi	Unkn	M0051	N/A	0.00	0.000
C10	M0059		C10	FAM	Mc	Unkn	M0059	N/A	0.00	0.000	N/A	N/A	0.00E+00	0.00E+00		C10	FAM	Sa	Unkn	M0059	N/A	0.00	0.000	N/A	N/A	0.00E+00	0.00E+00		C10	FAM	Sp	Unkn	M0059	N/A	0.00	0.000	N/A	N/A	0.00E+00	0.00E+00		C10	FAM	Hi	Unkn	M0059	N/A	0.00	0.000
C11	M0067		C11	FAM	Mc	Unkn	M0067	N/A	0.00	0.000	N/A	N/A	0.00E+00	0.00E+00		C11	FAM	Sa	Unkn	M0067	N/A	0.00	0.000	N/A	N/A	0.00E+00	0.00E+00		C11	FAM	Sp	Unkn	M0067	N/A	0.00	0.000	N/A	N/A	0.00E+00	0.00E+00		C11	FAM	Hi	Unkn	M0067	N/A	0.00	0.000
C12	M0075		C12	FAM	Mc	Unkn	M0075	N/A	0.00	0.000	N/A	N/A	0.00E+00	0.00E+00		C12	FAM	Sa	Unkn	M0075	N/A	0.00	0.000	N/A	N/A	0.00E+00	0.00E+00		C12	FAM	Sp	Unkn	M0075	N/A	0.00	0.000	N/A	N/A	0.00E+00	0.00E+00		C12	FAM	Hi	Unkn	M0075	N/A	0.00	0.000
D01	Std-4		D01	FAM	Mc	Std-4	Std-4	25.63	25.50	0.182	10.1	-1996	1.01E-02	0.00E+00		D01	FAM	Sa	Std-4	Std-4	26.24	26.22	0.034	10.6	-1975	1.06E-02	0.00E+00		D01	FAM	Sp	Std-4	Std-4	25.23	25.20	0.041	10.4	-1983	1.04E-02	0.00E+00		D01	FAM	Hi	Std-4	Std-4	26.16	26.14	0.035
D02	Std-4		D02	FAM	Mc	Std-4	Std-4	25.37	25.50	0.182	10.1	-1996	1.01E-02	0.00E+00		D02	FAM	Sa	Std-4	Std-4	26.19	26.22	0.034	10.6	-1975	1.06E-02	0.00E+00		D02	FAM	Sp	Std-4	Std-4	25.17	25.20	0.041	10.4	-1983	1.04E-02	0.00E+00		D02	FAM	Hi	Std-4	Std-4	26.11	26.14	0.035
D03	M0004		D03	FAM	Mc	Unkn	M0004	N/A	0.00	0.000	N/A	N/A	0.00E+00	0.00E+00		D03	FAM	Sa	Unkn	M0004	N/A	0.00	0.000	N/A	N/A	0.00E+00	0.00E+00		D03	FAM	Sp	Unkn	M0004	N/A	0.00	0.000	N/A	N/A	0.00E+00	0.00E+00		D03	FAM	Hi	Unkn	M0004	N/A	0.00	0.000
D04	M0012		D04	FAM	Mc	Unkn	M0012	N/A	0.00	0.000	N/A	N/A	0.00E+00	0.00E+00		D04	FAM	Sa	Unkn	M0012	N/A	0.00	0.000	N/A	N/A	0.00E+00	0.00E+00		D04	FAM	Sp	Unkn	M0012	N/A	0.00	0.000	N/A	N/A	0.00E+00	0.00E+00		D04	FAM	Hi	Unkn	M0012	N/A	0.00	0.000
D05	M0020		D05	FAM	Mc	Unkn	M0020	N/A	0.00	0.000	N/A	N/A	0.00E+00	0.00E+00		D05	FAM	Sa	Unkn	M0020	36.71	36.71	0.000	0.007366	-5133	7.37E-06	0.00E+00		D05	FAM	Sp	Unkn	M0020	N/A	0.00	0.000	N/A	N/A	0.00E+00	0.00E+00		D05	FAM	Hi	Unkn	M0020	N/A	0.00	0.000
D06	M0028		D06	FAM	Mc	Unkn	M0028	N/A	0.00	0.000	N/A	N/A	0.00E+00	0.00E+00		D06	FAM	Sa	Unkn	M0028	N/A	0.00	0.000	N/A	N/A	0.00E+00	0.00E+00		D06	FAM	Sp	Unkn	M0028	N/A	0.00	0.000	N/A	N/A	0.00E+00	0.00E+00		D06	FAM	Hi	Unkn	M0028	34.62	34.62	0.000
D07	M0036		D07	FAM	Mc	Unkn	M0036	N/A	0.00	0.000	N/A	N/A	0.00E+00	0.00E+00		D07	FAM	Sa	Unkn	M0036	N/A	0.00	0.000	N/A	N/A	0.00E+00	0.00E+00		D07	FAM	Sp	Unkn	M0036	N/A	0.00	0.000	N/A	N/A	0.00E+00	0.00E+00		D07	FAM	Hi	Unkn	M0036	N/A	0.00	0.000
D08	M0044		D08	FAM	Mc	Unkn	M0044	N/A	0.00	0.000	N/A	N/A	0.00E+00	0.00E+00		D08	FAM	Sa	Unkn	M0044	39.16	39.16	0.000	0.001362	-5866	1.36E-06	0.00E+00		D08	FAM	Sp	Unkn	M0044	N/A	0.00	0.000	N/A	N/A	0.00E+00	0.00E+00		D08	FAM	Hi	Unkn	M0044	N/A	0.00	0.000
D09	M0052		D09	FAM	Mc	Unkn	M0052	N/A	0.00	0.000	N/A	N/A	0.00E+00	0.00E+00		D09	FAM	Sa	Unkn	M0052	40.52	40.52	0.000	0.0005355	-6271	5.36E-07	0.00E+00		D09	FAM	Sp	Unkn	M0052	N/A	0.00	0.000	N/A	N/A	0.00E+00	0.00E+00		D09	FAM	Hi	Unkn	M0052	N/A	0.00	0.000
D10	M0060		D10	FAM	Mc	Unkn	M0060	N/A	0.00	0.000	N/A	N/A	0.00E+00	0.00E+00		D10	FAM	Sa	Unkn	M0060	36.47	36.47	0.000	0.00866	-5062	8.66E-06	0.00E+00		D10	FAM	Sp	Unkn	M0060	N/A	0.00	0.000	N/A	N/A	0.00E+00	0.00E+00		D10	FAM	Hi	Unkn	M0060	N/A	0.00	0.000
D11	M0068		D11	FAM	Mc	Unkn	M0068	N/A	0.00	0.000	N/A	N/A	0.00E+00	0.00E+00		D11	FAM	Sa	Unkn	M0068	N/A	0.00	0.000	N/A	N/A	0.00E+00	0.00E+00		D11	FAM	Sp	Unkn	M0068	N/A	0.00	0.000	N/A	N/A	0.00E+00	0.00E+00		D11	FAM	Hi	Unkn	M0068	N/A	0.00	0.000
D12	M0076		D12	FAM	Mc	Unkn	M0076	N/A	0.00	0.000	N/A	N/A	0.00E+00	0.00E+00		D12	FAM	Sa	Unkn	M0076	39.16	39.16	0.000	0.001366	-5865	1.37E-06	0.00E+00		D12	FAM	Sp	Unkn	M0076	N/A	0.00	0.000	N/A	N/A	0.00E+00	0.00E+00		D12	FAM	Hi	Unkn	M0076	N/A	0.00	0.000
E01	Std-5		E01	FAM	Mc	Std-5	Std-5	28.78	28.84	0.087	1.01	-2996	1.01E-03	0.00E+00		E01	FAM	Sa	Std-5	Std-5	29.75	29.95	0.281	1.06	-2975	1.06E-03	0.00E+00		E01	FAM	Sp	Std-5	Std-5	28.55	28.52	0.042	1.04	-2983	1.04E-03	0.00E+00		E01	FAM	Hi	Std-5	Std-5	29.36	29.34	0.034
E02	Std-5		E02	FAM	Mc	Std-5	Std-5	28.90	28.84	0.087	1.01	-2996	1.01E-03	0.00E+00		E02	FAM	Sa	Std-5	Std-5	30.15	29.95	0.281	1.06	-2975	1.06E-03	0.00E+00		E02	FAM	Sp	Std-5	Std-5	28.50	28.52	0.042	1.04	-2983	1.04E-03	0.00E+00		E02	FAM	Hi	Std-5	Std-5	29.32	29.34	0.034
E03	M0005		E03	FAM	Mc	Unkn	M0005	N/A	0.00	0.000	N/A	N/A	0.00E+00	0.00E+00		E03	FAM	Sa	Unkn	M0005	N/A	0.00	0.000	N/A	N/A	0.00E+00	0.00E+00		E03	FAM	Sp	Unkn	M0005	N/A	0.00	0.000	N/A	N/A	0.00E+00	0.00E+00		E03	FAM	Hi	Unkn	M0005	N/A	0.00	0.000
E04	M0013		E04	FAM	Mc	Unkn	M0013	N/A	0.00	0.000	N/A	N/A	0.00E+00	0.00E+00		E04	FAM	Sa	Unkn	M0013	N/A	0.00	0.000	N/A	N/A	0.00E+00	0.00E+00		E04	FAM	Sp	Unkn	M0013	N/A	0.00	0.000	N/A	N/A	0.00E+00	0.00E+00		E04	FAM	Hi	Unkn	M0013	N/A	0.00	0.000
E05	M0021		E05	FAM	Mc	Unkn	M0021	N/A	0.00	0.000	N/A	N/A	0.00E+00	0.00E+00		E05	FAM	Sa	Unkn	M0021	32.49	32.49	0.000	0.1339	-3873	1.34E-04	0.00E+00		E05	FAM	Sp	Unkn	M0021	N/A	0.00	0.000	N/A	N/A	0.00E+00	0.00E+00		E05	FAM	Hi	Unkn	M0021	N/A	0.00	0.000
E06	M0029		E06	FAM	Mc	Unkn	M0029	N/A	0.00	0.000	N/A	N/A	0.00E+00	0.00E+00		E06	FAM	Sa	Unkn	M0029	N/A	0.00	0.000	N/A	N/A	0.00E+00	0.00E+00		E06	FAM	Sp	Unkn	M0029	N/A	0.00	0.000	N/A	N/A	0.00E+00	0.00E+00		E06	FAM	Hi	Unkn	M0029	N/A	0.00	0.000
E07	M0037		E07	FAM	Mc	Unkn	M0037	N/A	0.00	0.000	N/A	N/A	0.00E+00	0.00E+00		E07	FAM	Sa	Unkn	M0037	40.08	40.08	0.000	0.0007252	-6140	7.25E-07	0.00E+00		E07	FAM	Sp	Unkn	M0037	N/A	0.00	0.000	N/A	N/A	0.00E+00	0.00E+00		E07	FAM	Hi	Unkn	M0037	N/A	0.00	0.000
E08	M0045		E08	FAM	Mc	Unkn	M0045	31.18	31.18	0.000	0.1617	-3791	1.62E-04	0.00E+00		E08	FAM	Sa	Unkn	M0045	N/A	0.00	0.000	N/A	N/A	0.00E+00	0.00E+00		E08	FAM	Sp	Unkn	M0045	34.92	34.92	0.000	0.01414	-4849	1.41E-05	0.00E+00		E08	FAM	Hi	Unkn	M0045	31.26	31.26	0.000
E09	M0053		E09	FAM	Mc	Unkn	M0053	30.26	30.26	0.000	0.3077	-3512	3.08E-04	0.00E+00		E09	FAM	Sa	Unkn	M0053	N/A	0.00	0.000	N/A	N/A	0.00E+00	0.00E+00		E09	FAM	Sp	Unkn	M0053	36.62	36.62	0.000	0.004507	-5346	4.51E-06	0.00E+00		E09	FAM	Hi	Unkn	M0053	27.76	27.76	0.000
E10	M0061		E10	FAM	Mc	Unkn	M0061	N/A	0.00	0.000	N/A	N/A	0.00E+00	0.00E+00		E10	FAM	Sa	Unkn	M0061	N/A	0.00	0.000	N/A	N/A	0.00E+00	0.00E+00		E10	FAM	Sp	Unkn	M0061	N/A	0.00	0.000	N/A	N/A	0.00E+00	0.00E+00		E10	FAM	Hi	Unkn	M0061	N/A	0.00	0.000
E11	M0069		E11	FAM	Mc	Unkn	M0069	N/A	0.00	0.000	N/A	N/A	0.00E+00	0.00E+00		E11	FAM	Sa	Unkn	M0069	N/A	0.00	0.000	N/A	N/A	0.00E+00	0.00E+00		E11	FAM	Sp	Unkn	M0069	N/A	0.00	0.000	N/A	N/A	0.00E+00	0.00E+00		E11	FAM	Hi	Unkn	M0069	N/A	0.00	0.000
E12	M0077		E12	FAM	Mc	Unkn	M0077	N/A	0.00	0.000	N/A	N/A	0.00E+00	0.00E+00		E12	FAM	Sa	Unkn	M0077	N/A	0.00	0.000	N/A	N/A	0.00E+00	0.00E+00		E12	FAM	Sp	Unkn	M0077	N/A	0.00	0.000	N/A	N/A	0.00E+00	0.00E+00		E12	FAM	Hi	Unkn	M0077	N/A	0.00	0.000
F01	Std-6		F01	FAM	Mc	Std-6	Std-6	31.94	31.92	0.021	0.101	-3996	1.01E-04	0.00E+00		F01	FAM	Sa	Std-6	Std-6	33.69	33.24	0.633	0.106	-3975	1.06E-04	0.00E+00		F01	FAM	Sp	Std-6	Std-6	32.01	32.13	0.164	0.104	-3983	1.04E-04	0.00E+00		F01	FAM	Hi	Std-6	Std-6	32.64	32.71	0.096
F02	Std-6		F02	FAM	Mc	Std-6	Std-6	31.91	31.92	0.021	0.101	-3996	1.01E-04	0.00E+00		F02	FAM	Sa	Std-6	Std-6	32.79	33.24	0.633	0.106	-3975	1.06E-04	0.00E+00		F02	FAM	Sp	Std-6	Std-6	32.24	32.13	0.164	0.104	-3983	1.04E-04	0.00E+00		F02	FAM	Hi	Std-6	Std-6	32.78	32.71	0.096
F03	M0006		F03	FAM	Mc	Unkn	M0006	N/A	0.00	0.000	N/A	N/A	0.00E+00	0.00E+00		F03	FAM	Sa	Unkn	M0006	N/A	0.00	0.000	N/A	N/A	0.00E+00	0.00E+00		F03	FAM	Sp	Unkn	M0006	34.14	34.14	0.000	0.02375	-4624	2.38E-05	0.00E+00		F03	FAM	Hi	Unkn	M0006	N/A	0.00	0.000
F04	M0014		F04	FAM	Mc	Unkn	M0014	N/A	0.00	0.000	N/A	N/A	0.00E+00	0.00E+00		F04	FAM	Sa	Unkn	M0014	N/A	0.00	0.000	N/A	N/A	0.00E+00	0.00E+00		F04	FAM	Sp	Unkn	M0014	N/A	0.00	0.000	N/A	N/A	0.00E+00	0.00E+00		F04	FAM	Hi	Unkn	M0014	38.04	38.04	0.000
F05	M0022		F05	FAM	Mc	Unkn	M0022	32.82	32.82	0.000	0.05127	-4290	5.13E-05	0.00E+00		F05	FAM	Sa	Unkn	M0022	N/A	0.00	0.000	N/A	N/A	0.00E+00	0.00E+00		F05	FAM	Sp	Unkn	M0022	N/A	0.00	0.000	N/A	N/A	0.00E+00	0.00E+00		F05	FAM	Hi	Unkn	M0022	N/A	0.00	0.000
F06	M0030		F06	FAM	Mc	Unkn	M0030	N/A	0.00	0.000	N/A	N/A	0.00E+00	0.00E+00		F06	FAM	Sa	Unkn	M0030	36.16	36.16	0.000	0.01075	-4969	1.07E-05	0.00E+00		F06	FAM	Sp	Unkn	M0030	N/A	0.00	0.000	N/A	N/A	0.00E+00	0.00E+00		F06	FAM	Hi	Unkn	M0030	N/A	0.00	0.000
F07	M0038		F07	FAM	Mc	Unkn	M0038	34.51	34.51	0.000	0.01573	-4803	1.57E-05	0.00E+00		F07	FAM	Sa	Unkn	M0038	N/A	0.00	0.000	N/A	N/A	0.00E+00	0.00E+00		F07	FAM	Sp	Unkn	M0038	N/A	0.00	0.000	N/A	N/A	0.00E+00	0.00E+00		F07	FAM	Hi	Unkn	M0038	N/A	0.00	0.000
F08	M0046		F08	FAM	Mc	Unkn	M0046	N/A	0.00	0.000	N/A	N/A	0.00E+00	0.00E+00		F08	FAM	Sa	Unkn	M0046	N/A	0.00	0.000	N/A	N/A	0.00E+00	0.00E+00		F08	FAM	Sp	Unkn	M0046	N/A	0.00	0.000	N/A	N/A	0.00E+00	0.00E+00		F08	FAM	Hi	Unkn	M0046	N/A	0.00	0.000
F09	M0054		F09	FAM	Mc	Unkn	M0054	N/A	0.00	0.000	N/A	N/A	0.00E+00	0.00E+00		F09	FAM	Sa	Unkn	M0054	N/A	0.00	0.000	N/A	N/A	0.00E+00	0.00E+00		F09	FAM	Sp	Unkn	M0054	N/A	0.00	0.000	N/A	N/A	0.00E+00	0.00E+00		F09	FAM	Hi	Unkn	M0054	N/A	0.00	0.000
F10	M0062		F10	FAM	Mc	Unkn	M0062	N/A	0.00	0.000	N/A	N/A	0.00E+00	0.00E+00		F10	FAM	Sa	Unkn	M0062	N/A	0.00	0.000	N/A	N/A	0.00E+00	0.00E+00		F10	FAM	Sp	Unkn	M0062	N/A	0.00	0.000	N/A	N/A	0.00E+00	0.00E+00		F10	FAM	Hi	Unkn	M0062	N/A	0.00	0.000
F11	M0070		F11	FAM	Mc	Unkn	M0070	N/A	0.00	0.000	N/A	N/A	0.00E+00	0.00E+00		F11	FAM	Sa	Unkn	M0070	N/A	0.00	0.000	N/A	N/A	0.00E+00	0.00E+00		F11	FAM	Sp	Unkn	M0070	N/A	0.00	0.000	N/A	N/A	0.00E+00	0.00E+00		F11	FAM	Hi	Unkn	M0070	N/A	0.00	0.000
F12	M0078		F12	FAM	Mc	Unkn	M0078	N/A	0.00	0.000	N/A	N/A	0.00E+00	0.00E+00		F12	FAM	Sa	Unkn	M0078	35.61	35.61	0.000	0.01566	-4805	1.57E-05	0.00E+00		F12	FAM	Sp	Unkn	M0078	N/A	0.00	0.000	N/A	N/A	0.00E+00	0.00E+00		F12	FAM	Hi	Unkn	M0078	N/A	0.00	0.000
G01	Std-7		G01	FAM	Mc	Std-7	Std-7	35.15	34.77	0.534	0.0101	-4996	1.01E-05	0.00E+00		G01	FAM	Sa	Std-7	Std-7	35.75	35.57	0.249	0.0106	-4975	1.06E-05	0.00E+00		G01	FAM	Sp	Std-7	Std-7	35.78	35.23	0.773	0.0104	-4983	1.04E-05	0.00E+00		G01	FAM	Hi	Std-7	Std-7	35.36	35.36	0.000
G02	Std-7		G02	FAM	Mc	Std-7	Std-7	34.39	34.77	0.534	0.0101	-4996	1.01E-05	0.00E+00		G02	FAM	Sa	Std-7	Std-7	35.40	35.57	0.249	0.0106	-4975	1.06E-05	0.00E+00		G02	FAM	Sp	Std-7	Std-7	34.69	35.23	0.773	0.0104	-4983	1.04E-05	0.00E+00		G02	FAM	Hi	Std-7	Std-7	N/A	0.00	0.000
G03	M0007		G03	FAM	Mc	Unkn	M0007	37.53	37.53	0.000	0.001909	-5719	1.91E-06	0.00E+00		G03	FAM	Sa	Unkn	M0007	N/A	0.00	0.000	N/A	N/A	0.00E+00	0.00E+00		G03	FAM	Sp	Unkn	M0007	N/A	0.00	0.000	N/A	N/A	0.00E+00	0.00E+00		G03	FAM	Hi	Unkn	M0007	N/A	0.00	0.000
G04	M0015		G04	FAM	Mc	Unkn	M0015	N/A	0.00	0.000	N/A	N/A	0.00E+00	0.00E+00		G04	FAM	Sa	Unkn	M0015	N/A	0.00	0.000	N/A	N/A	0.00E+00	0.00E+00		G04	FAM	Sp	Unkn	M0015	N/A	0.00	0.000	N/A	N/A	0.00E+00	0.00E+00		G04	FAM	Hi	Unkn	M0015	N/A	0.00	0.000
G05	M0023		G05	FAM	Mc	Unkn	M0023	N/A	0.00	0.000	N/A	N/A	0.00E+00	0.00E+00		G05	FAM	Sa	Unkn	M0023	N/A	0.00	0.000	N/A	N/A	0.00E+00	0.00E+00		G05	FAM	Sp	Unkn	M0023	N/A	0.00	0.000	N/A	N/A	0.00E+00	0.00E+00		G05	FAM	Hi	Unkn	M0023	N/A	0.00	0.000
G06	M0031		G06	FAM	Mc	Unkn	M0031	N/A	0.00	0.000	N/A	N/A	0.00E+00	0.00E+00		G06	FAM	Sa	Unkn	M0031	N/A	0.00	0.000	N/A	N/A	0.00E+00	0.00E+00		G06	FAM	Sp	Unkn	M0031	N/A	0.00	0.000	N/A	N/A	0.00E+00	0.00E+00		G06	FAM	Hi	Unkn	M0031	N/A	0.00	0.000
G07	M0039		G07	FAM	Mc	Unkn	M0039	N/A	0.00	0.000	N/A	N/A	0.00E+00	0.00E+00		G07	FAM	Sa	Unkn	M0039	N/A	0.00	0.000	N/A	N/A	0.00E+00	0.00E+00		G07	FAM	Sp	Unkn	M0039	N/A	0.00	0.000	N/A	N/A	0.00E+00	0.00E+00		G07	FAM	Hi	Unkn	M0039	N/A	0.00	0.000
G08	M0047		G08	FAM	Mc	Unkn	M0047	N/A	0.00	0.000	N/A	N/A	0.00E+00	0.00E+00		G08	FAM	Sa	Unkn	M0047	39.95	39.95	0.000	0.0007906	-6102	7.91E-07	0.00E+00		G08	FAM	Sp	Unkn	M0047	N/A	0.00	0.000	N/A	N/A	0.00E+00	0.00E+00		G08	FAM	Hi	Unkn	M0047	N/A	0.00	0.000
G09	M0055		G09	FAM	Mc	Unkn	M0055	N/A	0.00	0.000	N/A	N/A	0.00E+00	0.00E+00		G09	FAM	Sa	Unkn	M0055	41.67	41.67	0.000	0.0002422	-6616	2.42E-07	0.00E+00		G09	FAM	Sp	Unkn	M0055	N/A	0.00	0.000	N/A	N/A	0.00E+00	0.00E+00		G09	FAM	Hi	Unkn	M0055	N/A	0.00	0.000
G10	M0063		G10	FAM	Mc	Unkn	M0063	N/A	0.00	0.000	N/A	N/A	0.00E+00	0.00E+00		G10	FAM	Sa	Unkn	M0063	N/A	0.00	0.000	N/A	N/A	0.00E+00	0.00E+00		G10	FAM	Sp	Unkn	M0063	N/A	0.00	0.000	N/A	N/A	0.00E+00	0.00E+00		G10	FAM	Hi	Unkn	M0063	N/A	0.00	0.000
G11	M0071		G11	FAM	Mc	Unkn	M0071	38.75	38.75	0.000	0.0008134	-6090	8.13E-07	0.00E+00		G11	FAM	Sa	Unkn	M0071	N/A	0.00	0.000	N/A	N/A	0.00E+00	0.00E+00		G11	FAM	Sp	Unkn	M0071	38.14	38.14	0.000	0.001629	-5788	1.63E-06	0.00E+00		G11	FAM	Hi	Unkn	M0071	N/A	0.00	0.000
G12	M0079		G12	FAM	Mc	Unkn	M0079	N/A	0.00	0.000	N/A	N/A	0.00E+00	0.00E+00		G12	FAM	Sa	Unkn	M0079	39.77	39.77	0.000	0.0008961	-6048	8.96E-07	0.00E+00		G12	FAM	Sp	Unkn	M0079	N/A	0.00	0.000	N/A	N/A	0.00E+00	0.00E+00		G12	FAM	Hi	Unkn	M0079	N/A	0.00	0.000
H01	NTC		H01	FAM	Mc	NTC	NTC	N/A	0.00	0.000	N/A	N/A	0.00E+00	0.00E+00		H01	FAM	Sa	NTC	NTC	N/A	0.00	0.000	N/A	N/A	0.00E+00	0.00E+00		H01	FAM	Sp	NTC	NTC	N/A	0.00	0.000	N/A	N/A	0.00E+00	0.00E+00		H01	FAM	Hi	NTC	NTC	N/A	0.00	0.000
H02	NTC		H02	FAM	Mc	NTC	NTC	N/A	0.00	0.000	N/A	N/A	0.00E+00	0.00E+00		H02	FAM	Sa	NTC	NTC	N/A	0.00	0.000	N/A	N/A	0.00E+00	0.00E+00		H02	FAM	Sp	NTC	NTC	N/A	0.00	0.000	N/A	N/A	0.00E+00	0.00E+00		H02	FAM	Hi	NTC	NTC	N/A	0.00	0.000
H03	M0008		H03	FAM	Mc	Unkn	M0008	N/A	0.00	0.000	N/A	N/A	0.00E+00	0.00E+00		H03	FAM	Sa	Unkn	M0008	32.83	32.83	0.000	0.1058	-3975	1.06E-04	0.00E+00		H03	FAM	Sp	Unkn	M0008	N/A	0.00	0.000	N/A	N/A	0.00E+00	0.00E+00		H03	FAM	Hi	Unkn	M0008	N/A	0.00	0.000
H04	M0016		H04	FAM	Mc	Unkn	M0016	N/A	0.00	0.000	N/A	N/A	0.00E+00	0.00E+00		H04	FAM	Sa	Unkn	M0016	N/A	0.00	0.000	N/A	N/A	0.00E+00	0.00E+00		H04	FAM	Sp	Unkn	M0016	N/A	0.00	0.000	N/A	N/A	0.00E+00	0.00E+00		H04	FAM	Hi	Unkn	M0016	N/A	0.00	0.000
H05	M0024		H05	FAM	Mc	Unkn	M0024	N/A	0.00	0.000	N/A	N/A	0.00E+00	0.00E+00		H05	FAM	Sa	Unkn	M0024	N/A	0.00	0.000	N/A	N/A	0.00E+00	0.00E+00		H05	FAM	Sp	Unkn	M0024	N/A	0.00	0.000	N/A	N/A	0.00E+00	0.00E+00		H05	FAM	Hi	Unkn	M0024	N/A	0.00	0.000
H06	M0032		H06	FAM	Mc	Unkn	M0032	N/A	0.00	0.000	N/A	N/A	0.00E+00	0.00E+00		H06	FAM	Sa	Unkn	M0032	N/A	0.00	0.000	N/A	N/A	0.00E+00	0.00E+00		H06	FAM	Sp	Unkn	M0032	N/A	0.00	0.000	N/A	N/A	0.00E+00	0.00E+00		H06	FAM	Hi	Unkn	M0032	N/A	0.00	0.000
H07	M0040		H07	FAM	Mc	Unkn	M0040	N/A	0.00	0.000	N/A	N/A	0.00E+00	0.00E+00		H07	FAM	Sa	Unkn	M0040	N/A	0.00	0.000	N/A	N/A	0.00E+00	0.00E+00		H07	FAM	Sp	Unkn	M0040	N/A	0.00	0.000	N/A	N/A	0.00E+00	0.00E+00		H07	FAM	Hi	Unkn	M0040	N/A	0.00	0.000
H08	M0048		H08	FAM	Mc	Unkn	M0048	N/A	0.00	0.000	N/A	N/A	0.00E+00	0.00E+00		H08	FAM	Sa	Unkn	M0048	N/A	0.00	0.000	N/A	N/A	0.00E+00	0.00E+00		H08	FAM	Sp	Unkn	M0048	N/A	0.00	0.000	N/A	N/A	0.00E+00	0.00E+00		H08	FAM	Hi	Unkn	M0048	N/A	0.00	0.000
H09	M0056		H09	FAM	Mc	Unkn	M0056	36.51	36.51	0.000	0.00388	-5411	3.88E-06	0.00E+00		H09	FAM	Sa	Unkn	M0056	N/A	0.00	0.000	N/A	N/A	0.00E+00	0.00E+00		H09	FAM	Sp	Unkn	M0056	N/A	0.00	0.000	N/A	N/A	0.00E+00	0.00E+00		H09	FAM	Hi	Unkn	M0056	N/A	0.00	0.000
H10	M0064		H10	FAM	Mc	Unkn	M0064	N/A	0.00	0.000	N/A	N/A	0.00E+00	0.00E+00		H10	FAM	Sa	Unkn	M0064	N/A	0.00	0.000	N/A	N/A	0.00E+00	0.00E+00		H10	FAM	Sp	Unkn	M0064	N/A	0.00	0.000	N/A	N/A	0.00E+00	0.00E+00		H10	FAM	Hi	Unkn	M0064	N/A	0.00	0.000
H11	M0072		H11	FAM	Mc	Unkn	M0072	N/A	0.00	0.000	N/A	N/A	0.00E+00	0.00E+00		H11	FAM	Sa	Unkn	M0072	N/A	0.00	0.000	N/A	N/A	0.00E+00	0.00E+00		H11	FAM	Sp	Unkn	M0072	N/A	0.00	0.000	N/A	N/A	0.00E+00	0.00E+00		H11	FAM	Hi	Unkn	M0072	N/A	0.00	0.000
H12	M0080		H12	FAM	Mc	Unkn	M0080	N/A	0.00	0.000	N/A	N/A	0.00E+00	0.00E+00		H12	FAM	Sa	Unkn	M0080	N/A	0.00	0.000	N/A	N/A	0.00E+00	0.00E+00		H12	FAM	Sp	Unkn	M0080	N/A	0.00	0.000	N/A	N/A	0.00E+00	0.00E+00		H12	FAM	Hi	Unkn	M0080	N/A	0.00	0.000
[truncated: 16 more columns]

## Sheet: plate_02
			Well	Fluor	Target	Content	Sample	Cq	Cq Mean	Cq Std. Dev	Starting Quantity (SQ)	Log Starting Quantity	SQ Mean	SQ Std. Dev		Well	Fluor	Target	Content	Sample	Cq	Cq Mean	Cq Std. Dev	Starting Quantity (SQ)	Log Starting Quantity	SQ Mean	SQ Std. Dev		Well	Fluor	Target	Content	Sample	Cq	Cq Mean	Cq Std. Dev	Starting Quantity (SQ)	Log Starting Quantity	SQ Mean	SQ Std. Dev		Well	Fluor	Target	Content	Sample	Cq	Cq Mean	Cq Std. Dev
A01	Std-1		A01	FAM	Mc	Std-1	Std-1	15.04	14.99	0.058	10100	1004	1.01E+01	0.00E+00		A01	FAM	Sa	Std-1	Std-1	16.05	16.15	0.136	10600	1025	1.06E+01	0.00E+00		A01	FAM	Sp	Std-1	Std-1	14.63	14.84	0.303	10400	1017	1.04E+01	0.00E+00		A01	FAM	Hi	Std-1	Std-1	15.06	15.54	0.682
A02	Std-1		A02	FAM	Mc	Std-1	Std-1	14.95	14.99	0.058	10100	1004	1.01E+01	0.00E+00		A02	FAM	Sa	Std-1	Std-1	16.25	16.15	0.136	10600	1025	1.06E+01	0.00E+00		A02	FAM	Sp	Std-1	Std-1	15.06	14.84	0.303	10400	1017	1.04E+01	0.00E+00		A02	FAM	Hi	Std-1	Std-1	16.02	15.54	0.682
A03	M0081		A03	FAM	Mc	Unkn	M0081	N/A	0.00	0.000	N/A	N/A	0.00E+00	0.00E+00		A03	FAM	Sa	Unkn	M0081	N/A	0.00	0.000	N/A	N/A	0.00E+00	0.00E+00		A03	FAM	Sp	Unkn	M0081	N/A	0.00	0.000	N/A	N/A	0.00E+00	0.00E+00		A03	FAM	Hi	Unkn	M0081	N/A	0.00	0.000
A04	M0089		A04	FAM	Mc	Unkn	M0089	N/A	0.00	0.000	N/A	N/A	0.00E+00	0.00E+00		A04	FAM	Sa	Unkn	M0089	N/A	0.00	0.000	N/A	N/A	0.00E+00	0.00E+00		A04	FAM	Sp	Unkn	M0089	N/A	0.00	0.000	N/A	N/A	0.00E+00	0.00E+00		A04	FAM	Hi	Unkn	M0089	N/A	0.00	0.000
A05	M0097		A05	FAM	Mc	Unkn	M0097	N/A	0.00	0.000	N/A	N/A	0.00E+00	0.00E+00		A05	FAM	Sa	Unkn	M0097	N/A	0.00	0.000	N/A	N/A	0.00E+00	0.00E+00		A05	FAM	Sp	Unkn	M0097	N/A	0.00	0.000	N/A	N/A	0.00E+00	0.00E+00		A05	FAM	Hi	Unkn	M0097	N/A	0.00	0.000
A06	M0105		A06	FAM	Mc	Unkn	M0105	N/A	0.00	0.000	N/A	N/A	0.00E+00	0.00E+00		A06	FAM	Sa	Unkn	M0105	N/A	0.00	0.000	N/A	N/A	0.00E+00	0.00E+00		A06	FAM	Sp	Unkn	M0105	N/A	0.00	0.000	N/A	N/A	0.00E+00	0.00E+00		A06	FAM	Hi	Unkn	M0105	N/A	0.00	0.000
A07	M0113		A07	FAM	Mc	Unkn	M0113	N/A	0.00	0.000	N/A	N/A	0.00E+00	0.00E+00		A07	FAM	Sa	Unkn	M0113	40.30	40.30	0.000	0.0008491	-6071	8.49E-07	0.00E+00		A07	FAM	Sp	Unkn	M0113	N/A	0.00	0.000	N/A	N/A	0.00E+00	0.00E+00		A07	FAM	Hi	Unkn	M0113	N/A	0.00	0.000
A08	M0121		A08	FAM	Mc	Unkn	M0121	N/A	0.00	0.000	N/A	N/A	0.00E+00	0.00E+00		A08	FAM	Sa	Unkn	M0121	N/A	0.00	0.000	N/A	N/A	0.00E+00	0.00E+00		A08	FAM	Sp	Unkn	M0121	N/A	0.00	0.000	N/A	N/A	0.00E+00	0.00E+00		A08	FAM	Hi	Unkn	M0121	39.04	39.04	0.000
A09	M0129		A09	FAM	Mc	Unkn	M0129	N/A	0.00	0.000	N/A	N/A	0.00E+00	0.00E+00		A09	FAM	Sa	Unkn	M0129	N/A	0.00	0.000	N/A	N/A	0.00E+00	0.00E+00		A09	FAM	Sp	Unkn	M0129	N/A	0.00	0.000	N/A	N/A	0.00E+00	0.00E+00		A09	FAM	Hi	Unkn	M0129	N/A	0.00	0.000
A10	M0137		A10	FAM	Mc	Unkn	M0137	N/A	0.00	0.000	N/A	N/A	0.00E+00	0.00E+00		A10	FAM	Sa	Unkn	M0137	N/A	0.00	0.000	N/A	N/A	0.00E+00	0.00E+00		A10	FAM	Sp	Unkn	M0137	N/A	0.00	0.000	N/A	N/A	0.00E+00	0.00E+00		A10	FAM	Hi	Unkn	M0137	N/A	0.00	0.000
A11	M0145		A11	FAM	Mc	Unkn	M0145	N/A	0.00	0.000	N/A	N/A	0.00E+00	0.00E+00		A11	FAM	Sa	Unkn	M0145	N/A	0.00	0.000	N/A	N/A	0.00E+00	0.00E+00		A11	FAM	Sp	Unkn	M0145	N/A	0.00	0.000	N/A	N/A	0.00E+00	0.00E+00		A11	FAM	Hi	Unkn	M0145	N/A	0.00	0.000
A12	M0153		A12	FAM	Mc	Unkn	M0153	N/A	0.00	0.000	N/A	N/A	0.00E+00	0.00E+00		A12	FAM	Sa	Unkn	M0153	N/A	0.00	0.000	N/A	N/A	0.00E+00	0.00E+00		A12	FAM	Sp	Unkn	M0153	N/A	0.00	0.000	N/A	N/A	0.00E+00	0.00E+00		A12	FAM	Hi	Unkn	M0153	N/A	0.00	0.000
B01	Std-2		B01	FAM	Mc	Std-2	Std-2	18.55	18.51	0.055	1010	0.004	1.01E+00	0.00E+00		B01	FAM	Sa	Std-2	Std-2	20.02	19.87	0.212	1060	0.025	1.06E+00	0.00E+00		B01	FAM	Sp	Std-2	Std-2	18.63	18.36	0.388	1040	0.017	1.04E+00	0.00E+00		B01	FAM	Hi	Std-2	Std-2	19.51	19.30	0.295
B02	Std-2		B02	FAM	Mc	Std-2	Std-2	18.48	18.51	0.055	1010	0.004	1.01E+00	0.00E+00		B02	FAM	Sa	Std-2	Std-2	19.72	19.87	0.212	1060	0.025	1.06E+00	0.00E+00		B02	FAM	Sp	Std-2	Std-2	18.08	18.36	0.388	1040	0.017	1.04E+00	0.00E+00		B02	FAM	Hi	Std-2	Std-2	19.09	19.30	0.295
B03	M0082		B03	FAM	Mc	Unkn	M0082	N/A	0.00	0.000	N/A	N/A	0.00E+00	0.00E+00		B03	FAM	Sa	Unkn	M0082	N/A	0.00	0.000	N/A	N/A	0.00E+00	0.00E+00		B03	FAM	Sp	Unkn	M0082	N/A	0.00	0.000	N/A	N/A	0.00E+00	0.00E+00		B03	FAM	Hi	Unkn	M0082	N/A	0.00	0.000
B04	M0090		B04	FAM	Mc	Unkn	M0090	28.37	28.37	0.000	1.284	-2891	1.28E-03	0.00E+00		B04	FAM	Sa	Unkn	M0090	N/A	0.00	0.000	N/A	N/A	0.00E+00	0.00E+00		B04	FAM	Sp	Unkn	M0090	N/A	0.00	0.000	N/A	N/A	0.00E+00	0.00E+00		B04	FAM	Hi	Unkn	M0090	N/A	0.00	0.000
B05	M0098		B05	FAM	Mc	Unkn	M0098	N/A	0.00	0.000	N/A	N/A	0.00E+00	0.00E+00		B05	FAM	Sa	Unkn	M0098	26.37	26.37	0.000	10.74	-1969	1.07E-02	0.00E+00		B05	FAM	Sp	Unkn	M0098	N/A	0.00	0.000	N/A	N/A	0.00E+00	0.00E+00		B05	FAM	Hi	Unkn	M0098	N/A	0.00	0.000
B06	M0106		B06	FAM	Mc	Unkn	M0106	N/A	0.00	0.000	N/A	N/A	0.00E+00	0.00E+00		B06	FAM	Sa	Unkn	M0106	N/A	0.00	0.000	N/A	N/A	0.00E+00	0.00E+00		B06	FAM	Sp	Unkn	M0106	N/A	0.00	0.000	N/A	N/A	0.00E+00	0.00E+00		B06	FAM	Hi	Unkn	M0106	N/A	0.00	0.000
B07	M0114		B07	FAM	Mc	Unkn	M0114	N/A	0.00	0.000	N/A	N/A	0.00E+00	0.00E+00		B07	FAM	Sa	Unkn	M0114	N/A	0.00	0.000	N/A	N/A	0.00E+00	0.00E+00		B07	FAM	Sp	Unkn	M0114	N/A	0.00	0.000	N/A	N/A	0.00E+00	0.00E+00		B07	FAM	Hi	Unkn	M0114	N/A	0.00	0.000
B08	M0122		B08	FAM	Mc	Unkn	M0122	N/A	0.00	0.000	N/A	N/A	0.00E+00	0.00E+00		B08	FAM	Sa	Unkn	M0122	30.98	30.98	0.000	0.4731	-3325	4.73E-04	0.00E+00		B08	FAM	Sp	Unkn	M0122	N/A	0.00	0.000	N/A	N/A	0.00E+00	0.00E+00		B08	FAM	Hi	Unkn	M0122	N/A	0.00	0.000
B09	M0130		B09	FAM	Mc	Unkn	M0130	N/A	0.00	0.000	N/A	N/A	0.00E+00	0.00E+00		B09	FAM	Sa	Unkn	M0130	N/A	0.00	0.000	N/A	N/A	0.00E+00	0.00E+00		B09	FAM	Sp	Unkn	M0130	N/A	0.00	0.000	N/A	N/A	0.00E+00	0.00E+00		B09	FAM	Hi	Unkn	M0130	N/A	0.00	0.000
B10	M0138		B10	FAM	Mc	Unkn	M0138	N/A	0.00	0.000	N/A	N/A	0.00E+00	0.00E+00		B10	FAM	Sa	Unkn	M0138	N/A	0.00	0.000	N/A	N/A	0.00E+00	0.00E+00		B10	FAM	Sp	Unkn	M0138	N/A	0.00	0.000	N/A	N/A	0.00E+00	0.00E+00		B10	FAM	Hi	Unkn	M0138	N/A	0.00	0.000
B11	M0146		B11	FAM	Mc	Unkn	M0146	N/A	0.00	0.000	N/A	N/A	0.00E+00	0.00E+00		B11	FAM	Sa	Unkn	M0146	N/A	0.00	0.000	N/A	N/A	0.00E+00	0.00E+00		B11	FAM	Sp	Unkn	M0146	N/A	0.00	0.000	N/A	N/A	0.00E+00	0.00E+00		B11	FAM	Hi	Unkn	M0146	N/A	0.00	0.000
B12	M0154		B12	FAM	Mc	Unkn	M0154	N/A	0.00	0.000	N/A	N/A	0.00E+00	0.00E+00		B12	FAM	Sa	Unkn	M0154	N/A	0.00	0.000	N/A	N/A	0.00E+00	0.00E+00		B12	FAM	Sp	Unkn	M0154	39.22	39.22	0.000	0.0005722	-6242	5.72E-07	0.00E+00		B12	FAM	Hi	Unkn	M0154	N/A	0.00	0.000
C01	Std-3		C01	FAM	Mc	Std-3	Std-3	21.61	21.81	0.276	101	-0.996	1.01E-01	0.00E+00		C01	FAM	Sa	Std-3	Std-3	22.65	22.56	0.127	106	-0.975	1.06E-01	0.00E+00		C01	FAM	Sp	Std-3	Std-3	21.64	21.60	0.060	104	-0.983	1.04E-01	0.00E+00		C01	FAM	Hi	Std-3	Std-3	22.69	22.59	0.134
C02	Std-3		C02	FAM	Mc	Std-3	Std-3	22.00	21.81	0.276	101	-0.996	1.01E-01	0.00E+00		C02	FAM	Sa	Std-3	Std-3	22.47	22.56	0.127	106	-0.975	1.06E-01	0.00E+00		C02	FAM	Sp	Std-3	Std-3	21.55	21.60	0.060	104	-0.983	1.04E-01	0.00E+00		C02	FAM	Hi	Std-3	Std-3	22.50	22.59	0.134
C03	M0083		C03	FAM	Mc	Unkn	M0083	N/A	0.00	0.000	N/A	N/A	0.00E+00	0.00E+00		C03	FAM	Sa	Unkn	M0083	N/A	0.00	0.000	N/A	N/A	0.00E+00	0.00E+00		C03	FAM	Sp	Unkn	M0083	N/A	0.00	0.000	N/A	N/A	0.00E+00	0.00E+00		C03	FAM	Hi	Unkn	M0083	N/A	0.00	0.000
C04	M0091		C04	FAM	Mc	Unkn	M0091	N/A	0.00	0.000	N/A	N/A	0.00E+00	0.00E+00		C04	FAM	Sa	Unkn	M0091	36.24	36.24	0.000	0.01335	-4874	1.34E-05	0.00E+00		C04	FAM	Sp	Unkn	M0091	N/A	0.00	0.000	N/A	N/A	0.00E+00	0.00E+00		C04	FAM	Hi	Unkn	M0091	N/A	0.00	0.000
C05	M0099		C05	FAM	Mc	Unkn	M0099	N/A	0.00	0.000	N/A	N/A	0.00E+00	0.00E+00		C05	FAM	Sa	Unkn	M0099	33.64	33.64	0.000	0.07809	-4107	7.81E-05	0.00E+00		C05	FAM	Sp	Unkn	M0099	N/A	0.00	0.000	N/A	N/A	0.00E+00	0.00E+00		C05	FAM	Hi	Unkn	M0099	N/A	0.00	0.000
C06	M0107		C06	FAM	Mc	Unkn	M0107	N/A	0.00	0.000	N/A	N/A	0.00E+00	0.00E+00		C06	FAM	Sa	Unkn	M0107	N/A	0.00	0.000	N/A	N/A	0.00E+00	0.00E+00		C06	FAM	Sp	Unkn	M0107	N/A	0.00	0.000	N/A	N/A	0.00E+00	0.00E+00		C06	FAM	Hi	Unkn	M0107	N/A	0.00	0.000
C07	M0115		C07	FAM	Mc	Unkn	M0115	N/A	0.00	0.000	N/A	N/A	0.00E+00	0.00E+00		C07	FAM	Sa	Unkn	M0115	N/A	0.00	0.000	N/A	N/A	0.00E+00	0.00E+00		C07	FAM	Sp	Unkn	M0115	N/A	0.00	0.000	N/A	N/A	0.00E+00	0.00E+00		C07	FAM	Hi	Unkn	M0115	42.35	42.35	0.000
C08	M0123		C08	FAM	Mc	Unkn	M0123	N/A	0.00	0.000	N/A	N/A	0.00E+00	0.00E+00		C08	FAM	Sa	Unkn	M0123	N/A	0.00	0.000	N/A	N/A	0.00E+00	0.00E+00		C08	FAM	Sp	Unkn	M0123	N/A	0.00	0.000	N/A	N/A	0.00E+00	0.00E+00		C08	FAM	Hi	Unkn	M0123	N/A	0.00	0.000
C09	M0131		C09	FAM	Mc	Unkn	M0131	N/A	0.00	0.000	N/A	N/A	0.00E+00	0.00E+00		C09	FAM	Sa	Unkn	M0131	37.86	37.86	0.000	0.004457	-5351	4.46E-06	0.00E+00		C09	FAM	Sp	Unkn	M0131	N/A	0.00	0.000	N/A	N/A	0.00E+00	0.00E+00		C09	FAM	Hi	Unkn	M0131	N/A	0.00	0.000
C10	M0139		C10	FAM	Mc	Unkn	M0139	N/A	0.00	0.000	N/A	N/A	0.00E+00	0.00E+00		C10	FAM	Sa	Unkn	M0139	N/A	0.00	0.000	N/A	N/A	0.00E+00	0.00E+00		C10	FAM	Sp	Unkn	M0139	N/A	0.00	0.000	N/A	N/A	0.00E+00	0.00E+00		C10	FAM	Hi	Unkn	M0139	N/A	0.00	0.000
C11	M0147		C11	FAM	Mc	Unkn	M0147	N/A	0.00	0.000	N/A	N/A	0.00E+00	0.00E+00		C11	FAM	Sa	Unkn	M0147	N/A	0.00	0.000	N/A	N/A	0.00E+00	0.00E+00		C11	FAM	Sp	Unkn	M0147	N/A	0.00	0.000	N/A	N/A	0.00E+00	0.00E+00		C11	FAM	Hi	Unkn	M0147	N/A	0.00	0.000
C12	M0155		C12	FAM	Mc	Unkn	M0155	N/A	0.00	0.000	N/A	N/A	0.00E+00	0.00E+00		C12	FAM	Sa	Unkn	M0155	32.80	32.80	0.000	0.1372	-3863	1.37E-04	0.00E+00		C12	FAM	Sp	Unkn	M0155	25.22	25.22	0.000	8.962	-2048	8.96E-03	0.00E+00		C12	FAM	Hi	Unkn	M0155	N/A	0.00	0.000
D01	Std-4		D01	FAM	Mc	Std-4	Std-4	25.40	25.50	0.144	10.1	-1996	1.01E-02	0.00E+00		D01	FAM	Sa	Std-4	Std-4	26.22	26.22	0.009	10.6	-1975	1.06E-02	0.00E+00		D01	FAM	Sp	Std-4	Std-4	25.22	25.20	0.025	10.4	-1983	1.04E-02	0.00E+00		D01	FAM	Hi	Std-4	Std-4	26.13	26.14	0.012
D02	Std-4		D02	FAM	Mc	Std-4	Std-4	25.61	25.50	0.144	10.1	-1996	1.01E-02	0.00E+00		D02	FAM	Sa	Std-4	Std-4	26.21	26.22	0.009	10.6	-1975	1.06E-02	0.00E+00		D02	FAM	Sp	Std-4	Std-4	25.18	25.20	0.025	10.4	-1983	1.04E-02	0.00E+00		D02	FAM	Hi	Std-4	Std-4	26.15	26.14	0.012
D03	M0084		D03	FAM	Mc	Unkn	M0084	N/A	0.00	0.000	N/A	N/A	0.00E+00	0.00E+00		D03	FAM	Sa	Unkn	M0084	N/A	0.00	0.000	N/A	N/A	0.00E+00	0.00E+00		D03	FAM	Sp	Unkn	M0084	N/A	0.00	0.000	N/A	N/A	0.00E+00	0.00E+00		D03	FAM	Hi	Unkn	M0084	N/A	0.00	0.000
D04	M0092		D04	FAM	Mc	Unkn	M0092	N/A	0.00	0.000	N/A	N/A	0.00E+00	0.00E+00		D04	FAM	Sa	Unkn	M0092	N/A	0.00	0.000	N/A	N/A	0.00E+00	0.00E+00		D04	FAM	Sp	Unkn	M0092	N/A	0.00	0.000	N/A	N/A	0.00E+00	0.00E+00		D04	FAM	Hi	Unkn	M0092	N/A	0.00	0.000
D05	M0100		D05	FAM	Mc	Unkn	M0100	N/A	0.00	0.000	N/A	N/A	0.00E+00	0.00E+00		D05	FAM	Sa	Unkn	M0100	N/A	0.00	0.000	N/A	N/A	0.00E+00	0.00E+00		D05	FAM	Sp	Unkn	M0100	N/A	0.00	0.000	N/A	N/A	0.00E+00	0.00E+00		D05	FAM	Hi	Unkn	M0100	N/A	0.00	0.000
D06	M0108		D06	FAM	Mc	Unkn	M0108	N/A	0.00	0.000	N/A	N/A	0.00E+00	0.00E+00		D06	FAM	Sa	Unkn	M0108	37.63	37.63	0.000	0.005223	-5282	5.22E-06	0.00E+00		D06	FAM	Sp	Unkn	M0108	N/A	0.00	0.000	N/A	N/A	0.00E+00	0.00E+00		D06	FAM	Hi	Unkn	M0108	N/A	0.00	0.000
D07	M0116		D07	FAM	Mc	Unkn	M0116	N/A	0.00	0.000	N/A	N/A	0.00E+00	0.00E+00		D07	FAM	Sa	Unkn	M0116	N/A	0.00	0.000	N/A	N/A	0.00E+00	0.00E+00		D07	FAM	Sp	Unkn	M0116	N/A	0.00	0.000	N/A	N/A	0.00E+00	0.00E+00		D07	FAM	Hi	Unkn	M0116	N/A	0.00	0.000
D08	M0124		D08	FAM	Mc	Unkn	M0124	N/A	0.00	0.000	N/A	N/A	0.00E+00	0.00E+00		D08	FAM	Sa	Unkn	M0124	N/A	0.00	0.000	N/A	N/A	0.00E+00	0.00E+00		D08	FAM	Sp	Unkn	M0124	N/A	0.00	0.000	N/A	N/A	0.00E+00	0.00E+00		D08	FAM	Hi	Unkn	M0124	N/A	0.00	0.000
D09	M0132		D09	FAM	Mc	Unkn	M0132	37.41	37.41	0.000	0.002849	-5545	2.85E-06	0.00E+00		D09	FAM	Sa	Unkn	M0132	N/A	0.00	0.000	N/A	N/A	0.00E+00	0.00E+00		D09	FAM	Sp	Unkn	M0132	N/A	0.00	0.000	N/A	N/A	0.00E+00	0.00E+00		D09	FAM	Hi	Unkn	M0132	32.12	32.12	0.000
D10	M0140		D10	FAM	Mc	Unkn	M0140	N/A	0.00	0.000	N/A	N/A	0.00E+00	0.00E+00		D10	FAM	Sa	Unkn	M0140	N/A	0.00	0.000	N/A	N/A	0.00E+00	0.00E+00		D10	FAM	Sp	Unkn	M0140	N/A	0.00	0.000	N/A	N/A	0.00E+00	0.00E+00		D10	FAM	Hi	Unkn	M0140	N/A	0.00	0.000
D11	M0148		D11	FAM	Mc	Unkn	M0148	N/A	0.00	0.000	N/A	N/A	0.00E+00	0.00E+00		D11	FAM	Sa	Unkn	M0148	N/A	0.00	0.000	N/A	N/A	0.00E+00	0.00E+00		D11	FAM	Sp	Unkn	M0148	28.16	28.16	0.000	1.175	-2930	1.17E-03	0.00E+00		D11	FAM	Hi	Unkn	M0148	34.01	34.01	0.000
D12	M0156		D12	FAM	Mc	Unkn	M0156	N/A	0.00	0.000	N/A	N/A	0.00E+00	0.00E+00		D12	FAM	Sa	Unkn	M0156	N/A	0.00	0.000	N/A	N/A	0.00E+00	0.00E+00		D12	FAM	Sp	Unkn	M0156	N/A	0.00	0.000	N/A	N/A	0.00E+00	0.00E+00		D12	FAM	Hi	Unkn	M0156	N/A	0.00	0.000
E01	Std-5		E01	FAM	Mc	Std-5	Std-5	28.85	28.72	0.195	1.01	-2996	1.01E-03	0.00E+00		E01	FAM	Sa	Std-5	Std-5	30.42	30.16	0.363	1.06	-2975	1.06E-03	0.00E+00		E01	FAM	Sp	Std-5	Std-5	28.39	28.35	0.066	1.04	-2983	1.04E-03	0.00E+00		E01	FAM	Hi	Std-5	Std-5	29.28	29.36	0.114
E02	Std-5		E02	FAM	Mc	Std-5	Std-5	28.58	28.72	0.195	1.01	-2996	1.01E-03	0.00E+00		E02	FAM	Sa	Std-5	Std-5	29.90	30.16	0.363	1.06	-2975	1.06E-03	0.00E+00		E02	FAM	Sp	Std-5	Std-5	28.30	28.35	0.066	1.04	-2983	1.04E-03	0.00E+00		E02	FAM	Hi	Std-5	Std-5	29.44	29.36	0.114
E03	M0085		E03	FAM	Mc	Unkn	M0085	N/A	0.00	0.000	N/A	N/A	0.00E+00	0.00E+00		E03	FAM	Sa	Unkn	M0085	N/A	0.00	0.000	N/A	N/A	0.00E+00	0.00E+00		E03	FAM	Sp	Unkn	M0085	N/A	0.00	0.000	N/A	N/A	0.00E+00	0.00E+00		E03	FAM	Hi	Unkn	M0085	N/A	0.00	0.000
E04	M0093		E04	FAM	Mc	Unkn	M0093	N/A	0.00	0.000	N/A	N/A	0.00E+00	0.00E+00		E04	FAM	Sa	Unkn	M0093	N/A	0.00	0.000	N/A	N/A	0.00E+00	0.00E+00		E04	FAM	Sp	Unkn	M0093	N/A	0.00	0.000	N/A	N/A	0.00E+00	0.00E+00		E04	FAM	Hi	Unkn	M0093	N/A	0.00	0.000
E05	M0101		E05	FAM	Mc	Unkn	M0101	N/A	0.00	0.000	N/A	N/A	0.00E+00	0.00E+00		E05	FAM	Sa	Unkn	M0101	N/A	0.00	0.000	N/A	N/A	0.00E+00	0.00E+00		E05	FAM	Sp	Unkn	M0101	N/A	0.00	0.000	N/A	N/A	0.00E+00	0.00E+00		E05	FAM	Hi	Unkn	M0101	N/A	0.00	0.000
E06	M0109		E06	FAM	Mc	Unkn	M0109	N/A	0.00	0.000	N/A	N/A	0.00E+00	0.00E+00		E06	FAM	Sa	Unkn	M0109	N/A	0.00	0.000	N/A	N/A	0.00E+00	0.00E+00		E06	FAM	Sp	Unkn	M0109	N/A	0.00	0.000	N/A	N/A	0.00E+00	0.00E+00		E06	FAM	Hi	Unkn	M0109	N/A	0.00	0.000
E07	M0117		E07	FAM	Mc	Unkn	M0117	N/A	0.00	0.000	N/A	N/A	0.00E+00	0.00E+00		E07	FAM	Sa	Unkn	M0117	N/A	0.00	0.000	N/A	N/A	0.00E+00	0.00E+00		E07	FAM	Sp	Unkn	M0117	N/A	0.00	0.000	N/A	N/A	0.00E+00	0.00E+00		E07	FAM	Hi	Unkn	M0117	N/A	0.00	0.000
E08	M0125		E08	FAM	Mc	Unkn	M0125	N/A	0.00	0.000	N/A	N/A	0.00E+00	0.00E+00		E08	FAM	Sa	Unkn	M0125	N/A	0.00	0.000	N/A	N/A	0.00E+00	0.00E+00		E08	FAM	Sp	Unkn	M0125	N/A	0.00	0.000	N/A	N/A	0.00E+00	0.00E+00		E08	FAM	Hi	Unkn	M0125	N/A	0.00	0.000
E09	M0133		E09	FAM	Mc	Unkn	M0133	N/A	0.00	0.000	N/A	N/A	0.00E+00	0.00E+00		E09	FAM	Sa	Unkn	M0133	N/A	0.00	0.000	N/A	N/A	0.00E+00	0.00E+00		E09	FAM	Sp	Unkn	M0133	N/A	0.00	0.000	N/A	N/A	0.00E+00	0.00E+00		E09	FAM	Hi	Unkn	M0133	N/A	0.00	0.000
E10	M0141		E10	FAM	Mc	Unkn	M0141	N/A	0.00	0.000	N/A	N/A	0.00E+00	0.00E+00		E10	FAM	Sa	Unkn	M0141	N/A	0.00	0.000	N/A	N/A	0.00E+00	0.00E+00		E10	FAM	Sp	Unkn	M0141	N/A	0.00	0.000	N/A	N/A	0.00E+00	0.00E+00		E10	FAM	Hi	Unkn	M0141	N/A	0.00	0.000
E11	M0149		E11	FAM	Mc	Unkn	M0149	N/A	0.00	0.000	N/A	N/A	0.00E+00	0.00E+00		E11	FAM	Sa	Unkn	M0149	N/A	0.00	0.000	N/A	N/A	0.00E+00	0.00E+00		E11	FAM	Sp	Unkn	M0149	N/A	0.00	0.000	N/A	N/A	0.00E+00	0.00E+00		E11	FAM	Hi	Unkn	M0149	N/A	0.00	0.000
E12	M0157		E12	FAM	Mc	Unkn	M0157	N/A	0.00	0.000	N/A	N/A	0.00E+00	0.00E+00		E12	FAM	Sa	Unkn	M0157	N/A	0.00	0.000	N/A	N/A	0.00E+00	0.00E+00		E12	FAM	Sp	Unkn	M0157	N/A	0.00	0.000	N/A	N/A	0.00E+00	0.00E+00		E12	FAM	Hi	Unkn	M0157	N/A	0.00	0.000
F01	Std-6		F01	FAM	Mc	Std-6	Std-6	32.74	32.47	0.375	0.101	-3996	1.01E-04	0.00E+00		F01	FAM	Sa	Std-6	Std-6	34.07	33.71	0.504	0.106	-3975	1.06E-04	0.00E+00		F01	FAM	Sp	Std-6	Std-6	32.20	32.07	0.188	0.104	-3983	1.04E-04	0.00E+00		F01	FAM	Hi	Std-6	Std-6	32.79	32.93	0.188
F02	Std-6		F02	FAM	Mc	Std-6	Std-6	32.21	32.47	0.375	0.101	-3996	1.01E-04	0.00E+00		F02	FAM	Sa	Std-6	Std-6	33.36	33.71	0.504	0.106	-3975	1.06E-04	0.00E+00		F02	FAM	Sp	Std-6	Std-6	31.93	32.07	0.188	0.104	-3983	1.04E-04	0.00E+00		F02	FAM	Hi	Std-6	Std-6	33.06	32.93	0.188
F03	M0086		F03	FAM	Mc	Unkn	M0086	N/A	0.00	0.000	N/A	N/A	0.00E+00	0.00E+00		F03	FAM	Sa	Unkn	M0086	38.50	38.50	0.000	0.002882	-5540	2.88E-06	0.00E+00		F03	FAM	Sp	Unkn	M0086	N/A	0.00	0.000	N/A	N/A	0.00E+00	0.00E+00		F03	FAM	Hi	Unkn	M0086	N/A	0.00	0.000
F04	M0094		F04	FAM	Mc	Unkn	M0094	N/A	0.00	0.000	N/A	N/A	0.00E+00	0.00E+00		F04	FAM	Sa	Unkn	M0094	N/A	0.00	0.000	N/A	N/A	0.00E+00	0.00E+00		F04	FAM	Sp	Unkn	M0094	N/A	0.00	0.000	N/A	N/A	0.00E+00	0.00E+00		F04	FAM	Hi	Unkn	M0094	N/A	0.00	0.000
F05	M0102		F05	FAM	Mc	Unkn	M0102	N/A	0.00	0.000	N/A	N/A	0.00E+00	0.00E+00		F05	FAM	Sa	Unkn	M0102	N/A	0.00	0.000	N/A	N/A	0.00E+00	0.00E+00		F05	FAM	Sp	Unkn	M0102	N/A	0.00	0.000	N/A	N/A	0.00E+00	0.00E+00		F05	FAM	Hi	Unkn	M0102	N/A	0.00	0.000
F06	M0110		F06	FAM	Mc	Unkn	M0110	N/A	0.00	0.000	N/A	N/A	0.00E+00	0.00E+00		F06	FAM	Sa	Unkn	M0110	N/A	0.00	0.000	N/A	N/A	0.00E+00	0.00E+00		F06	FAM	Sp	Unkn	M0110	N/A	0.00	0.000	N/A	N/A	0.00E+00	0.00E+00		F06	FAM	Hi	Unkn	M0110	N/A	0.00	0.000
F07	M0118		F07	FAM	Mc	Unkn	M0118	N/A	0.00	0.000	N/A	N/A	0.00E+00	0.00E+00		F07	FAM	Sa	Unkn	M0118	N/A	0.00	0.000	N/A	N/A	0.00E+00	0.00E+00		F07	FAM	Sp	Unkn	M0118	38.75	38.75	0.000	0.0007889	-6103	7.89E-07	0.00E+00		F07	FAM	Hi	Unkn	M0118	N/A	0.00	0.000
F08	M0126		F08	FAM	Mc	Unkn	M0126	N/A	0.00	0.000	N/A	N/A	0.00E+00	0.00E+00		F08	FAM	Sa	Unkn	M0126	N/A	0.00	0.000	N/A	N/A	0.00E+00	0.00E+00		F08	FAM	Sp	Unkn	M0126	N/A	0.00	0.000	N/A	N/A	0.00E+00	0.00E+00		F08	FAM	Hi	Unkn	M0126	N/A	0.00	0.000
F09	M0134		F09	FAM	Mc	Unkn	M0134	N/A	0.00	0.000	N/A	N/A	0.00E+00	0.00E+00		F09	FAM	Sa	Unkn	M0134	N/A	0.00	0.000	N/A	N/A	0.00E+00	0.00E+00		F09	FAM	Sp	Unkn	M0134	N/A	0.00	0.000	N/A	N/A	0.00E+00	0.00E+00		F09	FAM	Hi	Unkn	M0134	N/A	0.00	0.000
F10	M0142		F10	FAM	Mc	Unkn	M0142	N/A	0.00	0.000	N/A	N/A	0.00E+00	0.00E+00		F10	FAM	Sa	Unkn	M0142	N/A	0.00	0.000	N/A	N/A	0.00E+00	0.00E+00		F10	FAM	Sp	Unkn	M0142	35.22	35.22	0.000	0.009018	-5045	9.02E-06	0.00E+00		F10	FAM	Hi	Unkn	M0142	N/A	0.00	0.000
F11	M0150		F11	FAM	Mc	Unkn	M0150	N/A	0.00	0.000	N/A	N/A	0.00E+00	0.00E+00		F11	FAM	Sa	Unkn	M0150	41.37	41.37	0.000	0.000412	-6385	4.12E-07	0.00E+00		F11	FAM	Sp	Unkn	M0150	N/A	0.00	0.000	N/A	N/A	0.00E+00	0.00E+00		F11	FAM	Hi	Unkn	M0150	N/A	0.00	0.000
F12	M0158		F12	FAM	Mc	Unkn	M0158	33.30	33.30	0.000	0.04595	-4338	4.60E-05	0.00E+00		F12	FAM	Sa	Unkn	M0158	N/A	0.00	0.000	N/A	N/A	0.00E+00	0.00E+00		F12	FAM	Sp	Unkn	M0158	31.82	31.82	0.000	0.09409	-4026	9.41E-05	0.00E+00		F12	FAM	Hi	Unkn	M0158	N/A	0.00	0.000
G01	Std-7		G01	FAM	Mc	Std-7	Std-7	35.26	35.20	0.091	0.0101	-4996	1.01E-05	0.00E+00		G01	FAM	Sa	Std-7	Std-7	36.10	36.09	0.016	0.0106	-4975	1.06E-05	0.00E+00		G01	FAM	Sp	Std-7	Std-7	N/A	0.00	0.000	0.0104	-4983	0.00E+00	0.00E+00		G01	FAM	Hi	Std-7	Std-7	N/A	0.00	0.000
G02	Std-7		G02	FAM	Mc	Std-7	Std-7	35.14	35.20	0.091	0.0101	-4996	1.01E-05	0.00E+00		G02	FAM	Sa	Std-7	Std-7	36.07	36.09	0.016	0.0106	-4975	1.06E-05	0.00E+00		G02	FAM	Sp	Std-7	Std-7	34.19	34.19	0.000	0.0104	-4983	1.04E-05	0.00E+00		G02	FAM	Hi	Std-7	Std-7	37.87	37.87	0.000
G03	M0087		G03	FAM	Mc	Unkn	M0087	N/A	0.00	0.000	N/A	N/A	0.00E+00	0.00E+00		G03	FAM	Sa	Unkn	M0087	36.15	36.15	0.000	0.01417	-4849	1.42E-05	0.00E+00		G03	FAM	Sp	Unkn	M0087	N/A	0.00	0.000	N/A	N/A	0.00E+00	0.00E+00		G03	FAM	Hi	Unkn	M0087	N/A	0.00	0.000
G04	M0095		G04	FAM	Mc	Unkn	M0095	35.47	35.47	0.000	0.0106	-4974	1.06E-05	0.00E+00		G04	FAM	Sa	Unkn	M0095	N/A	0.00	0.000	N/A	N/A	0.00E+00	0.00E+00		G04	FAM	Sp	Unkn	M0095	N/A	0.00	0.000	N/A	N/A	0.00E+00	0.00E+00		G04	FAM	Hi	Unkn	M0095	N/A	0.00	0.000
G05	M0103		G05	FAM	Mc	Unkn	M0103	N/A	0.00	0.000	N/A	N/A	0.00E+00	0.00E+00		G05	FAM	Sa	Unkn	M0103	N/A	0.00	0.000	N/A	N/A	0.00E+00	0.00E+00		G05	FAM	Sp	Unkn	M0103	26.35	26.35	0.000	4.089	-2388	4.09E-03	0.00E+00		G05	FAM	Hi	Unkn	M0103	N/A	0.00	0.000
G06	M0111		G06	FAM	Mc	Unkn	M0111	N/A	0.00	0.000	N/A	N/A	0.00E+00	0.00E+00		G06	FAM	Sa	Unkn	M0111	34.03	34.03	0.000	0.05997	-4222	6.00E-05	0.00E+00		G06	FAM	Sp	Unkn	M0111	N/A	0.00	0.000	N/A	N/A	0.00E+00	0.00E+00		G06	FAM	Hi	Unkn	M0111	N/A	0.00	0.000
G07	M0119		G07	FAM	Mc	Unkn	M0119	N/A	0.00	0.000	N/A	N/A	0.00E+00	0.00E+00		G07	FAM	Sa	Unkn	M0119	41.20	41.20	0.000	0.0004642	-6333	4.64E-07	0.00E+00		G07	FAM	Sp	Unkn	M0119	N/A	0.00	0.000	N/A	N/A	0.00E+00	0.00E+00		G07	FAM	Hi	Unkn	M0119	N/A	0.00	0.000
G08	M0127		G08	FAM	Mc	Unkn	M0127	39.32	39.32	0.000	0.0007854	-6105	7.85E-07	0.00E+00		G08	FAM	Sa	Unkn	M0127	N/A	0.00	0.000	N/A	N/A	0.00E+00	0.00E+00		G08	FAM	Sp	Unkn	M0127	N/A	0.00	0.000	N/A	N/A	0.00E+00	0.00E+00		G08	FAM	Hi	Unkn	M0127	37.13	37.13	0.000
G09	M0135		G09	FAM	Mc	Unkn	M0135	N/A	0.00	0.000	N/A	N/A	0.00E+00	0.00E+00		G09	FAM	Sa	Unkn	M0135	38.30	38.30	0.000	0.003317	-5479	3.32E-06	0.00E+00		G09	FAM	Sp	Unkn	M0135	N/A	0.00	0.000	N/A	N/A	0.00E+00	0.00E+00		G09	FAM	Hi	Unkn	M0135	N/A	0.00	0.000
G10	M0143		G10	FAM	Mc	Unkn	M0143	N/A	0.00	0.000	N/A	N/A	0.00E+00	0.00E+00		G10	FAM	Sa	Unkn	M0143	N/A	0.00	0.000	N/A	N/A	0.00E+00	0.00E+00		G10	FAM	Sp	Unkn	M0143	38.73	38.73	0.000	0.0008026	-6095	8.03E-07	0.00E+00		G10	FAM	Hi	Unkn	M0143	N/A	0.00	0.000
G11	M0151		G11	FAM	Mc	Unkn	M0151	N/A	0.00	0.000	N/A	N/A	0.00E+00	0.00E+00		G11	FAM	Sa	Unkn	M0151	38.75	38.75	0.000	0.002441	-5612	2.44E-06	0.00E+00		G11	FAM	Sp	Unkn	M0151	N/A	0.00	0.000	N/A	N/A	0.00E+00	0.00E+00		G11	FAM	Hi	Unkn	M0151	N/A	0.00	0.000
G12	M0159		G12	FAM	Mc	Unkn	M0159	N/A	0.00	0.000	N/A	N/A	0.00E+00	0.00E+00		G12	FAM	Sa	Unkn	M0159	N/A	0.00	0.000	N/A	N/A	0.00E+00	0.00E+00		G12	FAM	Sp	Unkn	M0159	N/A	0.00	0.000	N/A	N/A	0.00E+00	0.00E+00		G12	FAM	Hi	Unkn	M0159	N/A	0.00	0.000
H01	NTC		H01	FAM	Mc	NTC	NTC	N/A	0.00	0.000	N/A	N/A	0.00E+00	0.00E+00		H01	FAM	Sa	NTC	NTC	N/A	0.00	0.000	N/A	N/A	0.00E+00	0.00E+00		H01	FAM	Sp	NTC	NTC	N/A	0.00	0.000	N/A	N/A	0.00E+00	0.00E+00		H01	FAM	Hi	NTC	NTC	N/A	0.00	0.000
H02	NTC		H02	FAM	Mc	NTC	NTC	N/A	0.00	0.000	N/A	N/A	0.00E+00	0.00E+00		H02	FAM	Sa	NTC	NTC	N/A	0.00	0.000	N/A	N/A	0.00E+00	0.00E+00		H02	FAM	Sp	NTC	NTC	N/A	0.00	0.000	N/A	N/A	0.00E+00	0.00E+00		H02	FAM	Hi	NTC	NTC	N/A	0.00	0.000
H03	M0088		H03	FAM	Mc	Unkn	M0088	N/A	0.00	0.000	N/A	N/A	0.00E+00	0.00E+00		H03	FAM	Sa	Unkn	M0088	36.73	36.73	0.000	0.009565	-5019	9.57E-06	0.00E+00		H03	FAM	Sp	Unkn	M0088	N/A	0.00	0.000	N/A	N/A	0.00E+00	0.00E+00		H03	FAM	Hi	Unkn	M0088	N/A	0.00	0.000
H04	M0096		H04	FAM	Mc	Unkn	M0096	N/A	0.00	0.000	N/A	N/A	0.00E+00	0.00E+00		H04	FAM	Sa	Unkn	M0096	N/A	0.00	0.000	N/A	N/A	0.00E+00	0.00E+00		H04	FAM	Sp	Unkn	M0096	N/A	0.00	0.000	N/A	N/A	0.00E+00	0.00E+00		H04	FAM	Hi	Unkn	M0096	N/A	0.00	0.000
H05	M0104		H05	FAM	Mc	Unkn	M0104	N/A	0.00	0.000	N/A	N/A	0.00E+00	0.00E+00		H05	FAM	Sa	Unkn	M0104	N/A	0.00	0.000	N/A	N/A	0.00E+00	0.00E+00		H05	FAM	Sp	Unkn	M0104	N/A	0.00	0.000	N/A	N/A	0.00E+00	0.00E+00		H05	FAM	Hi	Unkn	M0104	N/A	0.00	0.000
H06	M0112		H06	FAM	Mc	Unkn	M0112	32.41	32.41	0.000	0.08354	-4078	8.35E-05	0.00E+00		H06	FAM	Sa	Unkn	M0112	N/A	0.00	0.000	N/A	N/A	0.00E+00	0.00E+00		H06	FAM	Sp	Unkn	M0112	N/A	0.00	0.000	N/A	N/A	0.00E+00	0.00E+00		H06	FAM	Hi	Unkn	M0112	N/A	0.00	0.000
H07	M0120		H07	FAM	Mc	Unkn	M0120	N/A	0.00	0.000	N/A	N/A	0.00E+00	0.00E+00		H07	FAM	Sa	Unkn	M0120	N/A	0.00	0.000	N/A	N/A	0.00E+00	0.00E+00		H07	FAM	Sp	Unkn	M0120	N/A	0.00	0.000	N/A	N/A	0.00E+00	0.00E+00		H07	FAM	Hi	Unkn	M0120	33.59	33.59	0.000
H08	M0128		H08	FAM	Mc	Unkn	M0128	N/A	0.00	0.000	N/A	N/A	0.00E+00	0.00E+00		H08	FAM	Sa	Unkn	M0128	N/A	0.00	0.000	N/A	N/A	0.00E+00	0.00E+00		H08	FAM	Sp	Unkn	M0128	N/A	0.00	0.000	N/A	N/A	0.00E+00	0.00E+00		H08	FAM	Hi	Unkn	M0128	N/A	0.00	0.000
H09	M0136		H09	FAM	Mc	Unkn	M0136	N/A	0.00	0.000	N/A	N/A	0.00E+00	0.00E+00		H09	FAM	Sa	Unkn	M0136	N/A	0.00	0.000	N/A	N/A	0.00E+00	0.00E+00		H09	FAM	Sp	Unkn	M0136	N/A	0.00	0.000	N/A	N/A	0.00E+00	0.00E+00		H09	FAM	Hi	Unkn	M0136	N/A	0.00	0.000
H10	M0144		H10	FAM	Mc	Unkn	M0144	N/A	0.00	0.000	N/A	N/A	0.00E+00	0.00E+00		H10	FAM	Sa	Unkn	M0144	30.70	30.70	0.000	0.5717	-3243	5.72E-04	0.00E+00		H10	FAM	Sp	Unkn	M0144	N/A	0.00	0.000	N/A	N/A	0.00E+00	0.00E+00		H10	FAM	Hi	Unkn	M0144	N/A	0.00	0.000
H11	M0152		H11	FAM	Mc	Unkn	M0152	N/A	0.00	0.000	N/A	N/A	0.00E+00	0.00E+00		H11	FAM	Sa	Unkn	M0152	N/A	0.00	0.000	N/A	N/A	0.00E+00	0.00E+00		H11	FAM	Sp	Unkn	M0152	N/A	0.00	0.000	N/A	N/A	0.00E+00	0.00E+00		H11	FAM	Hi	Unkn	M0152	N/A	0.00	0.000
H12	M0160		H12	FAM	Mc	Unkn	M0160	N/A	0.00	0.000	N/A	N/A	0.00E+00	0.00E+00		H12	FAM	Sa	Unkn	M0160	39.74	39.74	0.000	0.001244	-5905	1.24E-06	0.00E+00		H12	FAM	Sp	Unkn	M0160	N/A	0.00	0.000	N/A	N/A	0.00E+00	0.00E+00		H12	FAM	Hi	Unkn	M0160	N/A	0.00	0.000
[truncated: 16 more columns]

## Sheet: plate_03
			Well	Fluor	Target	Content	Sample	Cq	Cq Mean	Cq Std. Dev	Starting Quantity (SQ)	Log Starting Quantity	SQ Mean	SQ Std. Dev		Well	Fluor	Target	Content	Sample	Cq	Cq Mean	Cq Std. Dev	Starting Quantity (SQ)	Log Starting Quantity	SQ Mean	SQ Std. Dev		Well	Fluor	Target	Content	Sample	Cq	Cq Mean	Cq Std. Dev	Starting Quantity (SQ)	Log Starting Quantity	SQ Mean	SQ Std. Dev		Well	Fluor	Target	Content	Sample	Cq	Cq Mean	Cq Std. Dev
A01	Std-1		A01	FAM	Mc	Std-1	Std-1	15.21	15.28	0.093	10100	1004	1.01E+01	0.00E+00		A01	FAM	Sa	Std-1	Std-1	16.02	15.97	0.078	10600	1025	1.06E+01	0.00E+00		A01	FAM	Sp	Std-1	Std-1	14.57	14.73	0.217	10400	1017	1.04E+01	0.00E+00		A01	FAM	Hi	Std-1	Std-1	15.67	15.67	0.011
A02	Std-1		A02	FAM	Mc	Std-1	Std-1	15.35	15.28	0.093	10100	1004	1.01E+01	0.00E+00		A02	FAM	Sa	Std-1	Std-1	15.91	15.97	0.078	10600	1025	1.06E+01	0.00E+00		A02	FAM	Sp	Std-1	Std-1	14.88	14.73	0.217	10400	1017	1.04E+01	0.00E+00		A02	FAM	Hi	Std-1	Std-1	15.66	15.67	0.011
A03	M0161		A03	FAM	Mc	Unkn	M0161	28.82	28.82	0.000	0.972	-3012	9.72E-04	0.00E+00		A03	FAM	Sa	Unkn	M0161	N/A	0.00	0.000	N/A	N/A	0.00E+00	0.00E+00		A03	FAM	Sp	Unkn	M0161	N/A	0.00	0.000	N/A	N/A	0.00E+00	0.00E+00		A03	FAM	Hi	Unkn	M0161	N/A	0.00	0.000
A04	M0169		A04	FAM	Mc	Unkn	M0169	N/A	0.00	0.000	N/A	N/A	0.00E+00	0.00E+00		A04	FAM	Sa	Unkn	M0169	N/A	0.00	0.000	N/A	N/A	0.00E+00	0.00E+00		A04	FAM	Sp	Unkn	M0169	27.44	27.44	0.000	2.281	-2642	2.28E-03	0.00E+00		A04	FAM	Hi	Unkn	M0169	N/A	0.00	0.000
A05	M0177		A05	FAM	Mc	Unkn	M0177	N/A	0.00	0.000	N/A	N/A	0.00E+00	0.00E+00		A05	FAM	Sa	Unkn	M0177	N/A	0.00	0.000	N/A	N/A	0.00E+00	0.00E+00		A05	FAM	Sp	Unkn	M0177	39.70	39.70	0.000	0.0007371	-6132	7.37E-07	0.00E+00		A05	FAM	Hi	Unkn	M0177	N/A	0.00	0.000
A06	M0185		A06	FAM	Mc	Unkn	M0185	N/A	0.00	0.000	N/A	N/A	0.00E+00	0.00E+00		A06	FAM	Sa	Unkn	M0185	N/A	0.00	0.000	N/A	N/A	0.00E+00	0.00E+00		A06	FAM	Sp	Unkn	M0185	N/A	0.00	0.000	N/A	N/A	0.00E+00	0.00E+00		A06	FAM	Hi	Unkn	M0185	N/A	0.00	0.000
A07	M0193		A07	FAM	Mc	Unkn	M0193	N/A	0.00	0.000	N/A	N/A	0.00E+00	0.00E+00		A07	FAM	Sa	Unkn	M0193	N/A	0.00	0.000	N/A	N/A	0.00E+00	0.00E+00		A07	FAM	Sp	Unkn	M0193	N/A	0.00	0.000	N/A	N/A	0.00E+00	0.00E+00		A07	FAM	Hi	Unkn	M0193	N/A	0.00	0.000
A08	M0201		A08	FAM	Mc	Unkn	M0201	N/A	0.00	0.000	N/A	N/A	0.00E+00	0.00E+00		A08	FAM	Sa	Unkn	M0201	N/A	0.00	0.000	N/A	N/A	0.00E+00	0.00E+00		A08	FAM	Sp	Unkn	M0201	N/A	0.00	0.000	N/A	N/A	0.00E+00	0.00E+00		A08	FAM	Hi	Unkn	M0201	N/A	0.00	0.000
A09	M0209		A09	FAM	Mc	Unkn	M0209	N/A	0.00	0.000	N/A	N/A	0.00E+00	0.00E+00		A09	FAM	Sa	Unkn	M0209	N/A	0.00	0.000	N/A	N/A	0.00E+00	0.00E+00		A09	FAM	Sp	Unkn	M0209	N/A	0.00	0.000	N/A	N/A	0.00E+00	0.00E+00		A09	FAM	Hi	Unkn	M0209	39.21	39.21	0.000
A10	M0217		A10	FAM	Mc	Unkn	M0217	37.01	37.01	0.000	0.003614	-5442	3.61E-06	0.00E+00		A10	FAM	Sa	Unkn	M0217	N/A	0.00	0.000	N/A	N/A	0.00E+00	0.00E+00		A10	FAM	Sp	Unkn	M0217	N/A	0.00	0.000	N/A	N/A	0.00E+00	0.00E+00		A10	FAM	Hi	Unkn	M0217	N/A	0.00	0.000
A11	M0225		A11	FAM	Mc	Unkn	M0225	36.52	36.52	0.000	0.005052	-5297	5.05E-06	0.00E+00		A11	FAM	Sa	Unkn	M0225	N/A	0.00	0.000	N/A	N/A	0.00E+00	0.00E+00		A11	FAM	Sp	Unkn	M0225	N/A	0.00	0.000	N/A	N/A	0.00E+00	0.00E+00		A11	FAM	Hi	Unkn	M0225	N/A	0.00	0.000
A12	M0233		A12	FAM	Mc	Unkn	M0233	N/A	0.00	0.000	N/A	N/A	0.00E+00	0.00E+00		A12	FAM	Sa	Unkn	M0233	40.02	40.02	0.000	0.000995	-6002	9.95E-07	0.00E+00		A12	FAM	Sp	Unkn	M0233	36.37	36.37	0.000	0.006531	-5185	6.53E-06	0.00E+00		A12	FAM	Hi	Unkn	M0233	36.80	36.80	0.000
B01	Std-2		B01	FAM	Mc	Std-2	Std-2	18.80	18.72	0.107	1010	0.004	1.01E+00	0.00E+00		B01	FAM	Sa	Std-2	Std-2	19.75	19.74	0.005	1060	0.025	1.06E+00	0.00E+00		B01	FAM	Sp	Std-2	Std-2	18.08	18.15	0.110	1040	0.017	1.04E+00	0.00E+00		B01	FAM	Hi	Std-2	Std-2	19.03	18.95	0.113
B02	Std-2		B02	FAM	Mc	Std-2	Std-2	18.65	18.72	0.107	1010	0.004	1.01E+00	0.00E+00		B02	FAM	Sa	Std-2	Std-2	19.74	19.74	0.005	1060	0.025	1.06E+00	0.00E+00		B02	FAM	Sp	Std-2	Std-2	18.23	18.15	0.110	1040	0.017	1.04E+00	0.00E+00		B02	FAM	Hi	Std-2	Std-2	18.87	18.95	0.113
B03	M0162		B03	FAM	Mc	Unkn	M0162	N/A	0.00	0.000	N/A	N/A	0.00E+00	0.00E+00		B03	FAM	Sa	Unkn	M0162	N/A	0.00	0.000	N/A	N/A	0.00E+00	0.00E+00		B03	FAM	Sp	Unkn	M0162	N/A	0.00	0.000	N/A	N/A	0.00E+00	0.00E+00		B03	FAM	Hi	Unkn	M0162	N/A	0.00	0.000
B04	M0170		B04	FAM	Mc	Unkn	M0170	N/A	0.00	0.000	N/A	N/A	0.00E+00	0.00E+00		B04	FAM	Sa	Unkn	M0170	N/A	0.00	0.000	N/A	N/A	0.00E+00	0.00E+00		B04	FAM	Sp	Unkn	M0170	N/A	0.00	0.000	N/A	N/A	0.00E+00	0.00E+00		B04	FAM	Hi	Unkn	M0170	N/A	0.00	0.000
B05	M0178		B05	FAM	Mc	Unkn	M0178	N/A	0.00	0.000	N/A	N/A	0.00E+00	0.00E+00		B05	FAM	Sa	Unkn	M0178	N/A	0.00	0.000	N/A	N/A	0.00E+00	0.00E+00		B05	FAM	Sp	Unkn	M0178	N/A	0.00	0.000	N/A	N/A	0.00E+00	0.00E+00		B05	FAM	Hi	Unkn	M0178	N/A	0.00	0.000
B06	M0186		B06	FAM	Mc	Unkn	M0186	N/A	0.00	0.000	N/A	N/A	0.00E+00	0.00E+00		B06	FAM	Sa	Unkn	M0186	N/A	0.00	0.000	N/A	N/A	0.00E+00	0.00E+00		B06	FAM	Sp	Unkn	M0186	N/A	0.00	0.000	N/A	N/A	0.00E+00	0.00E+00		B06	FAM	Hi	Unkn	M0186	N/A	0.00	0.000
B07	M0194		B07	FAM	Mc	Unkn	M0194	N/A	0.00	0.000	N/A	N/A	0.00E+00	0.00E+00		B07	FAM	Sa	Unkn	M0194	N/A	0.00	0.000	N/A	N/A	0.00E+00	0.00E+00		B07	FAM	Sp	Unkn	M0194	N/A	0.00	0.000	N/A	N/A	0.00E+00	0.00E+00		B07	FAM	Hi	Unkn	M0194	N/A	0.00	0.000
B08	M0202		B08	FAM	Mc	Unkn	M0202	N/A	0.00	0.000	N/A	N/A	0.00E+00	0.00E+00		B08	FAM	Sa	Unkn	M0202	N/A	0.00	0.000	N/A	N/A	0.00E+00	0.00E+00		B08	FAM	Sp	Unkn	M0202	N/A	0.00	0.000	N/A	N/A	0.00E+00	0.00E+00		B08	FAM	Hi	Unkn	M0202	N/A	0.00	0.000
B09	M0210		B09	FAM	Mc	Unkn	M0210	N/A	0.00	0.000	N/A	N/A	0.00E+00	0.00E+00		B09	FAM	Sa	Unkn	M0210	N/A	0.00	0.000	N/A	N/A	0.00E+00	0.00E+00		B09	FAM	Sp	Unkn	M0210	N/A	0.00	0.000	N/A	N/A	0.00E+00	0.00E+00		B09	FAM	Hi	Unkn	M0210	N/A	0.00	0.000
B10	M0218		B10	FAM	Mc	Unkn	M0218	37.50	37.50	0.000	0.002591	-5586	2.59E-06	0.00E+00		B10	FAM	Sa	Unkn	M0218	N/A	0.00	0.000	N/A	N/A	0.00E+00	0.00E+00		B10	FAM	Sp	Unkn	M0218	28.08	28.08	0.000	1.505	-2822	1.51E-03	0.00E+00		B10	FAM	Hi	Unkn	M0218	N/A	0.00	0.000
B11	M0226		B11	FAM	Mc	Unkn	M0226	N/A	0.00	0.000	N/A	N/A	0.00E+00	0.00E+00		B11	FAM	Sa	Unkn	M0226	34.45	34.45	0.000	0.04338	-4363	4.34E-05	0.00E+00		B11	FAM	Sp	Unkn	M0226	N/A	0.00	0.000	N/A	N/A	0.00E+00	0.00E+00		B11	FAM	Hi	Unkn	M0226	N/A	0.00	0.000
B12	M0234		B12	FAM	Mc	Unkn	M0234	N/A	0.00	0.000	N/A	N/A	0.00E+00	0.00E+00		B12	FAM	Sa	Unkn	M0234	N/A	0.00	0.000	N/A	N/A	0.00E+00	0.00E+00		B12	FAM	Sp	Unkn	M0234	N/A	0.00	0.000	N/A	N/A	0.00E+00	0.00E+00		B12	FAM	Hi	Unkn	M0234	N/A	0.00	0.000
C01	Std-3		C01	FAM	Mc	Std-3	Std-3	21.88	21.87	0.016	101	-0.996	1.01E-01	0.00E+00		C01	FAM	Sa	Std-3	Std-3	22.73	22.79	0.092	106	-0.975	1.06E-01	0.00E+00		C01	FAM	Sp	Std-3	Std-3	21.44	21.48	0.062	104	-0.983	1.04E-01	0.00E+00		C01	FAM	Hi	Std-3	Std-3	22.38	22.36	0.030
C02	Std-3		C02	FAM	Mc	Std-3	Std-3	21.86	21.87	0.016	101	-0.996	1.01E-01	0.00E+00		C02	FAM	Sa	Std-3	Std-3	22.86	22.79	0.092	106	-0.975	1.06E-01	0.00E+00		C02	FAM	Sp	Std-3	Std-3	21.53	21.48	0.062	104	-0.983	1.04E-01	0.00E+00		C02	FAM	Hi	Std-3	Std-3	22.34	22.36	0.030
C03	M0163		C03	FAM	Mc	Unkn	M0163	N/A	0.00	0.000	N/A	N/A	0.00E+00	0.00E+00		C03	FAM	Sa	Unkn	M0163	N/A	0.00	0.000	N/A	N/A	0.00E+00	0.00E+00		C03	FAM	Sp	Unkn	M0163	N/A	0.00	0.000	N/A	N/A	0.00E+00	0.00E+00		C03	FAM	Hi	Unkn	M0163	N/A	0.00	0.000
C04	M0171		C04	FAM	Mc	Unkn	M0171	N/A	0.00	0.000	N/A	N/A	0.00E+00	0.00E+00		C04	FAM	Sa	Unkn	M0171	37.30	37.30	0.000	0.006301	-5201	6.30E-06	0.00E+00		C04	FAM	Sp	Unkn	M0171	N/A	0.00	0.000	N/A	N/A	0.00E+00	0.00E+00		C04	FAM	Hi	Unkn	M0171	N/A	0.00	0.000
C05	M0179		C05	FAM	Mc	Unkn	M0179	N/A	0.00	0.000	N/A	N/A	0.00E+00	0.00E+00		C05	FAM	Sa	Unkn	M0179	N/A	0.00	0.000	N/A	N/A	0.00E+00	0.00E+00		C05	FAM	Sp	Unkn	M0179	N/A	0.00	0.000	N/A	N/A	0.00E+00	0.00E+00		C05	FAM	Hi	Unkn	M0179	N/A	0.00	0.000
C06	M0187		C06	FAM	Mc	Unkn	M0187	N/A	0.00	0.000	N/A	N/A	0.00E+00	0.00E+00		C06	FAM	Sa	Unkn	M0187	N/A	0.00	0.000	N/A	N/A	0.00E+00	0.00E+00		C06	FAM	Sp	Unkn	M0187	N/A	0.00	0.000	N/A	N/A	0.00E+00	0.00E+00		C06	FAM	Hi	Unkn	M0187	N/A	0.00	0.000
C07	M0195		C07	FAM	Mc	Unkn	M0195	32.08	32.08	0.000	0.1048	-3980	1.05E-04	0.00E+00		C07	FAM	Sa	Unkn	M0195	37.51	37.51	0.000	0.005455	-5263	5.45E-06	0.00E+00		C07	FAM	Sp	Unkn	M0195	N/A	0.00	0.000	N/A	N/A	0.00E+00	0.00E+00		C07	FAM	Hi	Unkn	M0195	N/A	0.00	0.000
C08	M0203		C08	FAM	Mc	Unkn	M0203	29.27	29.27	0.000	0.7162	-3145	7.16E-04	0.00E+00		C08	FAM	Sa	Unkn	M0203	36.51	36.51	0.000	0.01077	-4968	1.08E-05	0.00E+00		C08	FAM	Sp	Unkn	M0203	N/A	0.00	0.000	N/A	N/A	0.00E+00	0.00E+00		C08	FAM	Hi	Unkn	M0203	N/A	0.00	0.000
C09	M0211		C09	FAM	Mc	Unkn	M0211	N/A	0.00	0.000	N/A	N/A	0.00E+00	0.00E+00		C09	FAM	Sa	Unkn	M0211	N/A	0.00	0.000	N/A	N/A	0.00E+00	0.00E+00		C09	FAM	Sp	Unkn	M0211	N/A	0.00	0.000	N/A	N/A	0.00E+00	0.00E+00		C09	FAM	Hi	Unkn	M0211	N/A	0.00	0.000
C10	M0219		C10	FAM	Mc	Unkn	M0219	35.35	35.35	0.000	0.01122	-4950	1.12E-05	0.00E+00		C10	FAM	Sa	Unkn	M0219	N/A	0.00	0.000	N/A	N/A	0.00E+00	0.00E+00		C10	FAM	Sp	Unkn	M0219	34.58	34.58	0.000	0.02116	-4674	2.12E-05	0.00E+00		C10	FAM	Hi	Unkn	M0219	38.84	38.84	0.000
C11	M0227		C11	FAM	Mc	Unkn	M0227	32.03	32.03	0.000	0.1089	-3963	1.09E-04	0.00E+00		C11	FAM	Sa	Unkn	M0227	N/A	0.00	0.000	N/A	N/A	0.00E+00	0.00E+00		C11	FAM	Sp	Unkn	M0227	29.18	29.18	0.000	0.7316	-3136	7.32E-04	0.00E+00		C11	FAM	Hi	Unkn	M0227	N/A	0.00	0.000
C12	M0235		C12	FAM	Mc	Unkn	M0235	N/A	0.00	0.000	N/A	N/A	0.00E+00	0.00E+00		C12	FAM	Sa	Unkn	M0235	N/A	0.00	0.000	N/A	N/A	0.00E+00	0.00E+00		C12	FAM	Sp	Unkn	M0235	N/A	0.00	0.000	N/A	N/A	0.00E+00	0.00E+00		C12	FAM	Hi	Unkn	M0235	N/A	0.00	0.000
D01	Std-4		D01	FAM	Mc	Std-4	Std-4	25.47	25.50	0.044	10.1	-1996	1.01E-02	0.00E+00		D01	FAM	Sa	Std-4	Std-4	26.17	26.22	0.067	10.6	-1975	1.06E-02	0.00E+00		D01	FAM	Sp	Std-4	Std-4	25.04	25.20	0.226	10.4	-1983	1.04E-02	0.00E+00		D01	FAM	Hi	Std-4	Std-4	26.12	26.14	0.031
D02	Std-4		D02	FAM	Mc	Std-4	Std-4	25.54	25.50	0.044	10.1	-1996	1.01E-02	0.00E+00		D02	FAM	Sa	Std-4	Std-4	26.26	26.22	0.067	10.6	-1975	1.06E-02	0.00E+00		D02	FAM	Sp	Std-4	Std-4	25.36	25.20	0.226	10.4	-1983	1.04E-02	0.00E+00		D02	FAM	Hi	Std-4	Std-4	26.17	26.14	0.031
D03	M0164		D03	FAM	Mc	Unkn	M0164	N/A	0.00	0.000	N/A	N/A	0.00E+00	0.00E+00		D03	FAM	Sa	Unkn	M0164	N/A	0.00	0.000	N/A	N/A	0.00E+00	0.00E+00		D03	FAM	Sp	Unkn	M0164	N/A	0.00	0.000	N/A	N/A	0.00E+00	0.00E+00		D03	FAM	Hi	Unkn	M0164	N/A	0.00	0.000
D04	M0172		D04	FAM	Mc	Unkn	M0172	N/A	0.00	0.000	N/A	N/A	0.00E+00	0.00E+00		D04	FAM	Sa	Unkn	M0172	N/A	0.00	0.000	N/A	N/A	0.00E+00	0.00E+00		D04	FAM	Sp	Unkn	M0172	N/A	0.00	0.000	N/A	N/A	0.00E+00	0.00E+00		D04	FAM	Hi	Unkn	M0172	N/A	0.00	0.000
D05	M0180		D05	FAM	Mc	Unkn	M0180	N/A	0.00	0.000	N/A	N/A	0.00E+00	0.00E+00		D05	FAM	Sa	Unkn	M0180	36.75	36.75	0.000	0.00916	-5038	9.16E-06	0.00E+00		D05	FAM	Sp	Unkn	M0180	N/A	0.00	0.000	N/A	N/A	0.00E+00	0.00E+00		D05	FAM	Hi	Unkn	M0180	N/A	0.00	0.000
D06	M0188		D06	FAM	Mc	Unkn	M0188	N/A	0.00	0.000	N/A	N/A	0.00E+00	0.00E+00		D06	FAM	Sa	Unkn	M0188	39.30	39.30	0.000	0.001619	-5791	1.62E-06	0.00E+00		D06	FAM	Sp	Unkn	M0188	N/A	0.00	0.000	N/A	N/A	0.00E+00	0.00E+00		D06	FAM	Hi	Unkn	M0188	N/A	0.00	0.000
D07	M0196		D07	FAM	Mc	Unkn	M0196	N/A	0.00	0.000	N/A	N/A	0.00E+00	0.00E+00		D07	FAM	Sa	Unkn	M0196	37.79	37.79	0.000	0.004501	-5347	4.50E-06	0.00E+00		D07	FAM	Sp	Unkn	M0196	N/A	0.00	0.000	N/A	N/A	0.00E+00	0.00E+00		D07	FAM	Hi	Unkn	M0196	N/A	0.00	0.000
D08	M0204		D08	FAM	Mc	Unkn	M0204	N/A	0.00	0.000	N/A	N/A	0.00E+00	0.00E+00		D08	FAM	Sa	Unkn	M0204	N/A	0.00	0.000	N/A	N/A	0.00E+00	0.00E+00		D08	FAM	Sp	Unkn	M0204	N/A	0.00	0.000	N/A	N/A	0.00E+00	0.00E+00		D08	FAM	Hi	Unkn	M0204	N/A	0.00	0.000
D09	M0212		D09	FAM	Mc	Unkn	M0212	38.57	38.57	0.000	0.001246	-5904	1.25E-06	0.00E+00		D09	FAM	Sa	Unkn	M0212	N/A	0.00	0.000	N/A	N/A	0.00E+00	0.00E+00		D09	FAM	Sp	Unkn	M0212	29.20	29.20	0.000	0.7185	-3144	7.18E-04	0.00E+00		D09	FAM	Hi	Unkn	M0212	33.70	33.70	0.000
D10	M0220		D10	FAM	Mc	Unkn	M0220	N/A	0.00	0.000	N/A	N/A	0.00E+00	0.00E+00		D10	FAM	Sa	Unkn	M0220	N/A	0.00	0.000	N/A	N/A	0.00E+00	0.00E+00		D10	FAM	Sp	Unkn	M0220	N/A	0.00	0.000	N/A	N/A	0.00E+00	0.00E+00		D10	FAM	Hi	Unkn	M0220	N/A	0.00	0.000
D11	M0228		D11	FAM	Mc	Unkn	M0228	N/A	0.00	0.000	N/A	N/A	0.00E+00	0.00E+00		D11	FAM	Sa	Unkn	M0228	N/A	0.00	0.000	N/A	N/A	0.00E+00	0.00E+00		D11	FAM	Sp	Unkn	M0228	N/A	0.00	0.000	N/A	N/A	0.00E+00	0.00E+00		D11	FAM	Hi	Unkn	M0228	N/A	0.00	0.000
D12	M0236		D12	FAM	Mc	Unkn	M0236	38.45	38.45	0.000	0.001357	-5868	1.36E-06	0.00E+00		D12	FAM	Sa	Unkn	M0236	N/A	0.00	0.000	N/A	N/A	0.00E+00	0.00E+00		D12	FAM	Sp	Unkn	M0236	29.15	29.15	0.000	0.7441	-3128	7.44E-04	0.00E+00		D12	FAM	Hi	Unkn	M0236	N/A	0.00	0.000
E01	Std-5		E01	FAM	Mc	Std-5	Std-5	28.69	28.66	0.040	1.01	-2996	1.01E-03	0.00E+00		E01	FAM	Sa	Std-5	Std-5	29.97	30.18	0.290	1.06	-2975	1.06E-03	0.00E+00		E01	FAM	Sp	Std-5	Std-5	28.23	28.34	0.159	1.04	-2983	1.04E-03	0.00E+00		E01	FAM	Hi	Std-5	Std-5	29.33	29.18	0.206
E02	Std-5		E02	FAM	Mc	Std-5	Std-5	28.63	28.66	0.040	1.01	-2996	1.01E-03	0.00E+00		E02	FAM	Sa	Std-5	Std-5	30.38	30.18	0.290	1.06	-2975	1.06E-03	0.00E+00		E02	FAM	Sp	Std-5	Std-5	28.45	28.34	0.159	1.04	-2983	1.04E-03	0.00E+00		E02	FAM	Hi	Std-5	Std-5	29.04	29.18	0.206
E03	M0165		E03	FAM	Mc	Unkn	M0165	N/A	0.00	0.000	N/A	N/A	0.00E+00	0.00E+00		E03	FAM	Sa	Unkn	M0165	N/A	0.00	0.000	N/A	N/A	0.00E+00	0.00E+00		E03	FAM	Sp	Unkn	M0165	N/A	0.00	0.000	N/A	N/A	0.00E+00	0.00E+00		E03	FAM	Hi	Unkn	M0165	N/A	0.00	0.000
E04	M0173		E04	FAM	Mc	Unkn	M0173	N/A	0.00	0.000	N/A	N/A	0.00E+00	0.00E+00		E04	FAM	Sa	Unkn	M0173	N/A	0.00	0.000	N/A	N/A	0.00E+00	0.00E+00		E04	FAM	Sp	Unkn	M0173	N/A	0.00	0.000	N/A	N/A	0.00E+00	0.00E+00		E04	FAM	Hi	Unkn	M0173	N/A	0.00	0.000
E05	M0181		E05	FAM	Mc	Unkn	M0181	N/A	0.00	0.000	N/A	N/A	0.00E+00	0.00E+00		E05	FAM	Sa	Unkn	M0181	37.26	37.26	0.000	0.006477	-5189	6.48E-06	0.00E+00		E05	FAM	Sp	Unkn	M0181	38.34	38.34	0.000	0.0018	-5745	1.80E-06	0.00E+00		E05	FAM	Hi	Unkn	M0181	N/A	0.00	0.000
E06	M0189		E06	FAM	Mc	Unkn	M0189	N/A	0.00	0.000	N/A	N/A	0.00E+00	0.00E+00		E06	FAM	Sa	Unkn	M0189	N/A	0.00	0.000	N/A	N/A	0.00E+00	0.00E+00		E06	FAM	Sp	Unkn	M0189	N/A	0.00	0.000	N/A	N/A	0.00E+00	0.00E+00		E06	FAM	Hi	Unkn	M0189	N/A	0.00	0.000
E07	M0197		E07	FAM	Mc	Unkn	M0197	30.18	30.18	0.000	0.3842	-3415	3.84E-04	0.00E+00		E07	FAM	Sa	Unkn	M0197	N/A	0.00	0.000	N/A	N/A	0.00E+00	0.00E+00		E07	FAM	Sp	Unkn	M0197	N/A	0.00	0.000	N/A	N/A	0.00E+00	0.00E+00		E07	FAM	Hi	Unkn	M0197	38.26	38.26	0.000
E08	M0205		E08	FAM	Mc	Unkn	M0205	N/A	0.00	0.000	N/A	N/A	0.00E+00	0.00E+00		E08	FAM	Sa	Unkn	M0205	38.60	38.60	0.000	0.002612	-5583	2.61E-06	0.00E+00		E08	FAM	Sp	Unkn	M0205	N/A	0.00	0.000	N/A	N/A	0.00E+00	0.00E+00		E08	FAM	Hi	Unkn	M0205	28.12	28.12	0.000
E09	M0213		E09	FAM	Mc	Unkn	M0213	N/A	0.00	0.000	N/A	N/A	0.00E+00	0.00E+00		E09	FAM	Sa	Unkn	M0213	N/A	0.00	0.000	N/A	N/A	0.00E+00	0.00E+00		E09	FAM	Sp	Unkn	M0213	N/A	0.00	0.000	N/A	N/A	0.00E+00	0.00E+00		E09	FAM	Hi	Unkn	M0213	N/A	0.00	0.000
E10	M0221		E10	FAM	Mc	Unkn	M0221	34.10	34.10	0.000	0.02634	-4579	2.63E-05	0.00E+00		E10	FAM	Sa	Unkn	M0221	N/A	0.00	0.000	N/A	N/A	0.00E+00	0.00E+00		E10	FAM	Sp	Unkn	M0221	30.48	30.48	0.000	0.3116	-3506	3.12E-04	0.00E+00		E10	FAM	Hi	Unkn	M0221	N/A	0.00	0.000
E11	M0229		E11	FAM	Mc	Unkn	M0229	N/A	0.00	0.000	N/A	N/A	0.00E+00	0.00E+00		E11	FAM	Sa	Unkn	M0229	37.69	37.69	0.000	0.004819	-5317	4.82E-06	0.00E+00		E11	FAM	Sp	Unkn	M0229	N/A	0.00	0.000	N/A	N/A	0.00E+00	0.00E+00		E11	FAM	Hi	Unkn	M0229	N/A	0.00	0.000
E12	M0237		E12	FAM	Mc	Unkn	M0237	N/A	0.00	0.000	N/A	N/A	0.00E+00	0.00E+00		E12	FAM	Sa	Unkn	M0237	N/A	0.00	0.000	N/A	N/A	0.00E+00	0.00E+00		E12	FAM	Sp	Unkn	M0237	N/A	0.00	0.000	N/A	N/A	0.00E+00	0.00E+00		E12	FAM	Hi	Unkn	M0237	N/A	0.00	0.000
F01	Std-6		F01	FAM	Mc	Std-6	Std-6	32.40	32.24	0.224	0.101	-3996	1.01E-04	0.00E+00		F01	FAM	Sa	Std-6	Std-6	33.07	33.10	0.050	0.106	-3975	1.06E-04	0.00E+00		F01	FAM	Sp	Std-6	Std-6	32.00	32.01	0.015	0.104	-3983	1.04E-04	0.00E+00		F01	FAM	Hi	Std-6	Std-6	32.61	32.50	0.153
F02	Std-6		F02	FAM	Mc	Std-6	Std-6	32.08	32.24	0.224	0.101	-3996	1.01E-04	0.00E+00		F02	FAM	Sa	Std-6	Std-6	33.14	33.10	0.050	0.106	-3975	1.06E-04	0.00E+00		F02	FAM	Sp	Std-6	Std-6	32.02	32.01	0.015	0.104	-3983	1.04E-04	0.00E+00		F02	FAM	Hi	Std-6	Std-6	32.39	32.50	0.153
F03	M0166		F03	FAM	Mc	Unkn	M0166	N/A	0.00	0.000	N/A	N/A	0.00E+00	0.00E+00		F03	FAM	Sa	Unkn	M0166	N/A	0.00	0.000	N/A	N/A	0.00E+00	0.00E+00		F03	FAM	Sp	Unkn	M0166	24.00	24.00	0.000	21.81	-1661	2.18E-02	0.00E+00		F03	FAM	Hi	Unkn	M0166	N/A	0.00	0.000
F04	M0174		F04	FAM	Mc	Unkn	M0174	N/A	0.00	0.000	N/A	N/A	0.00E+00	0.00E+00		F04	FAM	Sa	Unkn	M0174	N/A	0.00	0.000	N/A	N/A	0.00E+00	0.00E+00		F04	FAM	Sp	Unkn	M0174	N/A	0.00	0.000	N/A	N/A	0.00E+00	0.00E+00		F04	FAM	Hi	Unkn	M0174	N/A	0.00	0.000
F05	M0182		F05	FAM	Mc	Unkn	M0182	25.85	25.85	0.000	7.406	-2130	7.41E-03	0.00E+00		F05	FAM	Sa	Unkn	M0182	N/A	0.00	0.000	N/A	N/A	0.00E+00	0.00E+00		F05	FAM	Sp	Unkn	M0182	29.63	29.63	0.000	0.5435	-3265	5.43E-04	0.00E+00		F05	FAM	Hi	Unkn	M0182	N/A	0.00	0.000
F06	M0190		F06	FAM	Mc	Unkn	M0190	N/A	0.00	0.000	N/A	N/A	0.00E+00	0.00E+00		F06	FAM	Sa	Unkn	M0190	N/A	0.00	0.000	N/A	N/A	0.00E+00	0.00E+00		F06	FAM	Sp	Unkn	M0190	N/A	0.00	0.000	N/A	N/A	0.00E+00	0.00E+00		F06	FAM	Hi	Unkn	M0190	N/A	0.00	0.000
F07	M0198		F07	FAM	Mc	Unkn	M0198	N/A	0.00	0.000	N/A	N/A	0.00E+00	0.00E+00		F07	FAM	Sa	Unkn	M0198	29.01	29.01	0.000	1.726	-2763	1.73E-03	0.00E+00		F07	FAM	Sp	Unkn	M0198	N/A	0.00	0.000	N/A	N/A	0.00E+00	0.00E+00		F07	FAM	Hi	Unkn	M0198	N/A	0.00	0.000
F08	M0206		F08	FAM	Mc	Unkn	M0206	N/A	0.00	0.000	N/A	N/A	0.00E+00	0.00E+00		F08	FAM	Sa	Unkn	M0206	N/A	0.00	0.000	N/A	N/A	0.00E+00	0.00E+00		F08	FAM	Sp	Unkn	M0206	N/A	0.00	0.000	N/A	N/A	0.00E+00	0.00E+00		F08	FAM	Hi	Unkn	M0206	N/A	0.00	0.000
F09	M0214		F09	FAM	Mc	Unkn	M0214	N/A	0.00	0.000	N/A	N/A	0.00E+00	0.00E+00		F09	FAM	Sa	Unkn	M0214	N/A	0.00	0.000	N/A	N/A	0.00E+00	0.00E+00		F09	FAM	Sp	Unkn	M0214	N/A	0.00	0.000	N/A	N/A	0.00E+00	0.00E+00		F09	FAM	Hi	Unkn	M0214	N/A	0.00	0.000
F10	M0222		F10	FAM	Mc	Unkn	M0222	37.57	37.57	0.000	0.002466	-5608	2.47E-06	0.00E+00		F10	FAM	Sa	Unkn	M0222	40.84	40.84	0.000	0.0005719	-6243	5.72E-07	0.00E+00		F10	FAM	Sp	Unkn	M0222	N/A	0.00	0.000	N/A	N/A	0.00E+00	0.00E+00		F10	FAM	Hi	Unkn	M0222	N/A	0.00	0.000
F11	M0230		F11	FAM	Mc	Unkn	M0230	26.22	26.22	0.000	5.757	-2240	5.76E-03	0.00E+00		F11	FAM	Sa	Unkn	M0230	30.72	30.72	0.000	0.543	-3265	5.43E-04	0.00E+00		F11	FAM	Sp	Unkn	M0230	24.54	24.54	0.000	15.3	-1815	1.53E-02	0.00E+00		F11	FAM	Hi	Unkn	M0230	34.22	34.22	0.000
F12	M0238		F12	FAM	Mc	Unkn	M0238	N/A	0.00	0.000	N/A	N/A	0.00E+00	0.00E+00		F12	FAM	Sa	Unkn	M0238	33.25	33.25	0.000	0.09785	-4009	9.79E-05	0.00E+00		F12	FAM	Sp	Unkn	M0238	28.27	28.27	0.000	1.323	-2879	1.32E-03	0.00E+00		F12	FAM	Hi	Unkn	M0238	N/A	0.00	0.000
G01	Std-7		G01	FAM	Mc	Std-7	Std-7	36.06	35.47	0.829	0.0101	-4996	1.01E-05	0.00E+00		G01	FAM	Sa	Std-7	Std-7	36.83	36.33	0.706	0.0106	-4975	1.06E-05	0.00E+00		G01	FAM	Sp	Std-7	Std-7	36.24	35.98	0.368	0.0104	-4983	1.04E-05	0.00E+00		G01	FAM	Hi	Std-7	Std-7	36.28	36.73	0.642
G02	Std-7		G02	FAM	Mc	Std-7	Std-7	34.89	35.47	0.829	0.0101	-4996	1.01E-05	0.00E+00		G02	FAM	Sa	Std-7	Std-7	35.83	36.33	0.706	0.0106	-4975	1.06E-05	0.00E+00		G02	FAM	Sp	Std-7	Std-7	35.72	35.98	0.368	0.0104	-4983	1.04E-05	0.00E+00		G02	FAM	Hi	Std-7	Std-7	37.18	36.73	0.642
G03	M0167		G03	FAM	Mc	Unkn	M0167	N/A	0.00	0.000	N/A	N/A	0.00E+00	0.00E+00		G03	FAM	Sa	Unkn	M0167	33.82	33.82	0.000	0.06666	-4176	6.67E-05	0.00E+00		G03	FAM	Sp	Unkn	M0167	N/A	0.00	0.000	N/A	N/A	0.00E+00	0.00E+00		G03	FAM	Hi	Unkn	M0167	N/A	0.00	0.000
G04	M0175		G04	FAM	Mc	Unkn	M0175	N/A	0.00	0.000	N/A	N/A	0.00E+00	0.00E+00		G04	FAM	Sa	Unkn	M0175	39.02	39.02	0.000	0.001963	-5707	1.96E-06	0.00E+00		G04	FAM	Sp	Unkn	M0175	N/A	0.00	0.000	N/A	N/A	0.00E+00	0.00E+00		G04	FAM	Hi	Unkn	M0175	N/A	0.00	0.000
G05	M0183		G05	FAM	Mc	Unkn	M0183	N/A	0.00	0.000	N/A	N/A	0.00E+00	0.00E+00		G05	FAM	Sa	Unkn	M0183	N/A	0.00	0.000	N/A	N/A	0.00E+00	0.00E+00		G05	FAM	Sp	Unkn	M0183	N/A	0.00	0.000	N/A	N/A	0.00E+00	0.00E+00		G05	FAM	Hi	Unkn	M0183	42.91	42.91	0.000
G06	M0191		G06	FAM	Mc	Unkn	M0191	N/A	0.00	0.000	N/A	N/A	0.00E+00	0.00E+00		G06	FAM	Sa	Unkn	M0191	N/A	0.00	0.000	N/A	N/A	0.00E+00	0.00E+00		G06	FAM	Sp	Unkn	M0191	N/A	0.00	0.000	N/A	N/A	0.00E+00	0.00E+00		G06	FAM	Hi	Unkn	M0191	N/A	0.00	0.000
G07	M0199		G07	FAM	Mc	Unkn	M0199	N/A	0.00	0.000	N/A	N/A	0.00E+00	0.00E+00		G07	FAM	Sa	Unkn	M0199	N/A	0.00	0.000	N/A	N/A	0.00E+00	0.00E+00		G07	FAM	Sp	Unkn	M0199	23.24	23.24	0.000	35.97	-1444	3.60E-02	0.00E+00		G07	FAM	Hi	Unkn	M0199	N/A	0.00	0.000
G08	M0207		G08	FAM	Mc	Unkn	M0207	N/A	0.00	0.000	N/A	N/A	0.00E+00	0.00E+00		G08	FAM	Sa	Unkn	M0207	N/A	0.00	0.000	N/A	N/A	0.00E+00	0.00E+00		G08	FAM	Sp	Unkn	M0207	26.86	26.86	0.000	3.353	-2475	3.35E-03	0.00E+00		G08	FAM	Hi	Unkn	M0207	N/A	0.00	0.000
G09	M0215		G09	FAM	Mc	Unkn	M0215	N/A	0.00	0.000	N/A	N/A	0.00E+00	0.00E+00		G09	FAM	Sa	Unkn	M0215	36.52	36.52	0.000	0.0107	-4971	1.07E-05	0.00E+00		G09	FAM	Sp	Unkn	M0215	N/A	0.00	0.000	N/A	N/A	0.00E+00	0.00E+00		G09	FAM	Hi	Unkn	M0215	N/A	0.00	0.000
G10	M0223		G10	FAM	Mc	Unkn	M0223	N/A	0.00	0.000	N/A	N/A	0.00E+00	0.00E+00		G10	FAM	Sa	Unkn	M0223	N/A	0.00	0.000	N/A	N/A	0.00E+00	0.00E+00		G10	FAM	Sp	Unkn	M0223	N/A	0.00	0.000	N/A	N/A	0.00E+00	0.00E+00		G10	FAM	Hi	Unkn	M0223	N/A	0.00	0.000
G11	M0231		G11	FAM	Mc	Unkn	M0231	N/A	0.00	0.000	N/A	N/A	0.00E+00	0.00E+00		G11	FAM	Sa	Unkn	M0231	N/A	0.00	0.000	N/A	N/A	0.00E+00	0.00E+00		G11	FAM	Sp	Unkn	M0231	N/A	0.00	0.000	N/A	N/A	0.00E+00	0.00E+00		G11	FAM	Hi	Unkn	M0231	N/A	0.00	0.000
G12	M0239		G12	FAM	Mc	Unkn	M0239	N/A	0.00	0.000	N/A	N/A	0.00E+00	0.00E+00		G12	FAM	Sa	Unkn	M0239	N/A	0.00	0.000	N/A	N/A	0.00E+00	0.00E+00		G12	FAM	Sp	Unkn	M0239	N/A	0.00	0.000	N/A	N/A	0.00E+00	0.00E+00		G12	FAM	Hi	Unkn	M0239	N/A	0.00	0.000
H01	NTC		H01	FAM	Mc	NTC	NTC	N/A	0.00	0.000	N/A	N/A	0.00E+00	0.00E+00		H01	FAM	Sa	NTC	NTC	N/A	0.00	0.000	N/A	N/A	0.00E+00	0.00E+00		H01	FAM	Sp	NTC	NTC	N/A	0.00	0.000	N/A	N/A	0.00E+00	0.00E+00		H01	FAM	Hi	NTC	NTC	N/A	0.00	0.000
H02	NTC		H02	FAM	Mc	NTC	NTC	N/A	0.00	0.000	N/A	N/A	0.00E+00	0.00E+00		H02	FAM	Sa	NTC	NTC	N/A	0.00	0.000	N/A	N/A	0.00E+00	0.00E+00		H02	FAM	Sp	NTC	NTC	N/A	0.00	0.000	N/A	N/A	0.00E+00	0.00E+00		H02	FAM	Hi	NTC	NTC	N/A	0.00	0.000
H03	M0168		H03	FAM	Mc	Unkn	M0168	N/A	0.00	0.000	N/A	N/A	0.00E+00	0.00E+00		H03	FAM	Sa	Unkn	M0168	36.51	36.51	0.000	0.01076	-4968	1.08E-05	0.00E+00		H03	FAM	Sp	Unkn	M0168	N/A	0.00	0.000	N/A	N/A	0.00E+00	0.00E+00		H03	FAM	Hi	Unkn	M0168	N/A	0.00	0.000
H04	M0176		H04	FAM	Mc	Unkn	M0176	N/A	0.00	0.000	N/A	N/A	0.00E+00	0.00E+00		H04	FAM	Sa	Unkn	M0176	N/A	0.00	0.000	N/A	N/A	0.00E+00	0.00E+00		H04	FAM	Sp	Unkn	M0176	N/A	0.00	0.000	N/A	N/A	0.00E+00	0.00E+00		H04	FAM	Hi	Unkn	M0176	N/A	0.00	0.000
H05	M0184		H05	FAM	Mc	Unkn	M0184	N/A	0.00	0.000	N/A	N/A	0.00E+00	0.00E+00		H05	FAM	Sa	Unkn	M0184	N/A	0.00	0.000	N/A	N/A	0.00E+00	0.00E+00		H05	FAM	Sp	Unkn	M0184	29.51	29.51	0.000	0.5875	-3231	5.87E-04	0.00E+00		H05	FAM	Hi	Unkn	M0184	39.77	39.77	0.000
H06	M0192		H06	FAM	Mc	Unkn	M0192	N/A	0.00	0.000	N/A	N/A	0.00E+00	0.00E+00		H06	FAM	Sa	Unkn	M0192	N/A	0.00	0.000	N/A	N/A	0.00E+00	0.00E+00		H06	FAM	Sp	Unkn	M0192	N/A	0.00	0.000	N/A	N/A	0.00E+00	0.00E+00		H06	FAM	Hi	Unkn	M0192	N/A	0.00	0.000
H07	M0200		H07	FAM	Mc	Unkn	M0200	N/A	0.00	0.000	N/A	N/A	0.00E+00	0.00E+00		H07	FAM	Sa	Unkn	M0200	N/A	0.00	0.000	N/A	N/A	0.00E+00	0.00E+00		H07	FAM	Sp	Unkn	M0200	N/A	0.00	0.000	N/A	N/A	0.00E+00	0.00E+00		H07	FAM	Hi	Unkn	M0200	N/A	0.00	0.000
H08	M0208		H08	FAM	Mc	Unkn	M0208	N/A	0.00	0.000	N/A	N/A	0.00E+00	0.00E+00		H08	FAM	Sa	Unkn	M0208	N/A	0.00	0.000	N/A	N/A	0.00E+00	0.00E+00		H08	FAM	Sp	Unkn	M0208	N/A	0.00	0.000	N/A	N/A	0.00E+00	0.00E+00		H08	FAM	Hi	Unkn	M0208	N/A	0.00	0.000
H09	M0216		H09	FAM	Mc	Unkn	M0216	N/A	0.00	0.000	N/A	N/A	0.00E+00	0.00E+00		H09	FAM	Sa	Unkn	M0216	N/A	0.00	0.000	N/A	N/A	0.00E+00	0.00E+00		H09	FAM	Sp	Unkn	M0216	N/A	0.00	0.000	N/A	N/A	0.00E+00	0.00E+00		H09	FAM	Hi	Unkn	M0216	N/A	0.00	0.000
H10	M0224		H10	FAM	Mc	Unkn	M0224	29.77	29.77	0.000	0.5074	-3295	5.07E-04	0.00E+00		H10	FAM	Sa	Unkn	M0224	38.29	38.29	0.000	0.003219	-5492	3.22E-06	0.00E+00		H10	FAM	Sp	Unkn	M0224	25.49	25.49	0.000	8.188	-2087	8.19E-03	0.00E+00		H10	FAM	Hi	Unkn	M0224	N/A	0.00	0.000
H11	M0232		H11	FAM	Mc	Unkn	M0232	N/A	0.00	0.000	N/A	N/A	0.00E+00	0.00E+00		H11	FAM	Sa	Unkn	M0232	N/A	0.00	0.000	N/A	N/A	0.00E+00	0.00E+00		H11	FAM	Sp	Unkn	M0232	N/A	0.00	0.000	N/A	N/A	0.00E+00	0.00E+00		H11	FAM	Hi	Unkn	M0232	N/A	0.00	0.000
H12	M0240		H12	FAM	Mc	Unkn	M0240	39.95	39.95	0.000	0.0004849	-6314	4.85E-07	0.00E+00		H12	FAM	Sa	Unkn	M0240	33.30	33.30	0.000	0.09455	-4024	9.45E-05	0.00E+00		H12	FAM	Sp	Unkn	M0240	N/A	0.00	0.000	N/A	N/A	0.00E+00	0.00E+00		H12	FAM	Hi	Unkn	M0240	N/A	0.00	0.000
[truncated: 16 more columns]

## Sheet: plate_04
			Well	Fluor	Target	Content	Sample	Cq	Cq Mean	Cq Std. Dev	Starting Quantity (SQ)	Log Starting Quantity	SQ Mean	SQ Std. Dev		Well	Fluor	Target	Content	Sample	Cq	Cq Mean	Cq Std. Dev	Starting Quantity (SQ)	Log Starting Quantity	SQ Mean	SQ Std. Dev		Well	Fluor	Target	Content	Sample	Cq	Cq Mean	Cq Std. Dev	Starting Quantity (SQ)	Log Starting Quantity	SQ Mean	SQ Std. Dev		Well	Fluor	Target	Content	Sample	Cq	Cq Mean	Cq Std. Dev
A01	Std-1		A01	FAM	Mc	Std-1	Std-1	15.26	15.24	0.031	10100	1004	1.01E+01	0.00E+00		A01	FAM	Sa	Std-1	Std-1	16.04	15.90	0.202	10600	1025	1.06E+01	0.00E+00		A01	FAM	Sp	Std-1	Std-1	14.76	14.81	0.064	10400	1017	1.04E+01	0.00E+00		A01	FAM	Hi	Std-1	Std-1	14.55	15.49	1332
A02	Std-1		A02	FAM	Mc	Std-1	Std-1	15.22	15.24	0.031	10100	1004	1.01E+01	0.00E+00		A02	FAM	Sa	Std-1	Std-1	15.76	15.90	0.202	10600	1025	1.06E+01	0.00E+00		A02	FAM	Sp	Std-1	Std-1	14.85	14.81	0.064	10400	1017	1.04E+01	0.00E+00		A02	FAM	Hi	Std-1	Std-1	16.43	15.49	1332
A03	M0241		A03	FAM	Mc	Unkn	M0241	N/A	0.00	0.000	N/A	N/A	0.00E+00	0.00E+00		A03	FAM	Sa	Unkn	M0241	N/A	0.00	0.000	N/A	N/A	0.00E+00	0.00E+00		A03	FAM	Sp	Unkn	M0241	27.46	27.46	0.000	1.889	-2724	1.89E-03	0.00E+00		A03	FAM	Hi	Unkn	M0241	27.21	27.21	0.000
A04	M0249		A04	FAM	Mc	Unkn	M0249	N/A	0.00	0.000	N/A	N/A	0.00E+00	0.00E+00		A04	FAM	Sa	Unkn	M0249	38.09	38.09	0.000	0.004524	-5344	4.52E-06	0.00E+00		A04	FAM	Sp	Unkn	M0249	N/A	0.00	0.000	N/A	N/A	0.00E+00	0.00E+00		A04	FAM	Hi	Unkn	M0249	N/A	0.00	0.000
A05	M0257		A05	FAM	Mc	Unkn	M0257	29.20	29.20	0.000	0.8029	-3095	8.03E-04	0.00E+00		A05	FAM	Sa	Unkn	M0257	N/A	0.00	0.000	N/A	N/A	0.00E+00	0.00E+00		A05	FAM	Sp	Unkn	M0257	N/A	0.00	0.000	N/A	N/A	0.00E+00	0.00E+00		A05	FAM	Hi	Unkn	M0257	37.68	37.68	0.000
A06	M0265		A06	FAM	Mc	Unkn	M0265	N/A	0.00	0.000	N/A	N/A	0.00E+00	0.00E+00		A06	FAM	Sa	Unkn	M0265	N/A	0.00	0.000	N/A	N/A	0.00E+00	0.00E+00		A06	FAM	Sp	Unkn	M0265	N/A	0.00	0.000	N/A	N/A	0.00E+00	0.00E+00		A06	FAM	Hi	Unkn	M0265	N/A	0.00	0.000
A07	M0273		A07	FAM	Mc	Unkn	M0273	26.03	26.03	0.000	6.786	-2168	6.79E-03	0.00E+00		A07	FAM	Sa	Unkn	M0273	30.96	30.96	0.000	0.4916	-3308	4.92E-04	0.00E+00		A07	FAM	Sp	Unkn	M0273	23.58	23.58	0.000	27.26	-1564	2.73E-02	0.00E+00		A07	FAM	Hi	Unkn	M0273	N/A	0.00	0.000
A08	M0281		A08	FAM	Mc	Unkn	M0281	N/A	0.00	0.000	N/A	N/A	0.00E+00	0.00E+00		A08	FAM	Sa	Unkn	M0281	N/A	0.00	0.000	N/A	N/A	0.00E+00	0.00E+00		A08	FAM	Sp	Unkn	M0281	38.54	38.54	0.000	0.0009097	-6041	9.10E-07	0.00E+00		A08	FAM	Hi	Unkn	M0281	N/A	0.00	0.000
A09	M0289		A09	FAM	Mc	Unkn	M0289	N/A	0.00	0.000	N/A	N/A	0.00E+00	0.00E+00		A09	FAM	Sa	Unkn	M0289	N/A	0.00	0.000	N/A	N/A	0.00E+00	0.00E+00		A09	FAM	Sp	Unkn	M0289	N/A	0.00	0.000	N/A	N/A	0.00E+00	0.00E+00		A09	FAM	Hi	Unkn	M0289	N/A	0.00	0.000
A10	M0297		A10	FAM	Mc	Unkn	M0297	N/A	0.00	0.000	N/A	N/A	0.00E+00	0.00E+00		A10	FAM	Sa	Unkn	M0297	N/A	0.00	0.000	N/A	N/A	0.00E+00	0.00E+00		A10	FAM	Sp	Unkn	M0297	N/A	0.00	0.000	N/A	N/A	0.00E+00	0.00E+00		A10	FAM	Hi	Unkn	M0297	N/A	0.00	0.000
A11	M0305		A11	FAM	Mc	Unkn	M0305	N/A	0.00	0.000	N/A	N/A	0.00E+00	0.00E+00		A11	FAM	Sa	Unkn	M0305	N/A	0.00	0.000	N/A	N/A	0.00E+00	0.00E+00		A11	FAM	Sp	Unkn	M0305	N/A	0.00	0.000	N/A	N/A	0.00E+00	0.00E+00		A11	FAM	Hi	Unkn	M0305	N/A	0.00	0.000
A12	M0313		A12	FAM	Mc	Unkn	M0313	33.11	33.11	0.000	0.05738	-4241	5.74E-05	0.00E+00		A12	FAM	Sa	Unkn	M0313	N/A	0.00	0.000	N/A	N/A	0.00E+00	0.00E+00		A12	FAM	Sp	Unkn	M0313	37.10	37.10	0.000	0.002458	-5609	2.46E-06	0.00E+00		A12	FAM	Hi	Unkn	M0313	42.77	42.77	0.000
B01	Std-2		B01	FAM	Mc	Std-2	Std-2	18.75	18.66	0.128	1010	0.004	1.01E+00	0.00E+00		B01	FAM	Sa	Std-2	Std-2	19.39	19.32	0.097	1060	0.025	1.06E+00	0.00E+00		B01	FAM	Sp	Std-2	Std-2	18.40	18.38	0.019	1040	0.017	1.04E+00	0.00E+00		B01	FAM	Hi	Std-2	Std-2	19.77	19.79	0.030
B02	Std-2		B02	FAM	Mc	Std-2	Std-2	18.57	18.66	0.128	1010	0.004	1.01E+00	0.00E+00		B02	FAM	Sa	Std-2	Std-2	19.25	19.32	0.097	1060	0.025	1.06E+00	0.00E+00		B02	FAM	Sp	Std-2	Std-2	18.37	18.38	0.019	1040	0.017	1.04E+00	0.00E+00		B02	FAM	Hi	Std-2	Std-2	19.81	19.79	0.030
B03	M0242		B03	FAM	Mc	Unkn	M0242	35.58	35.58	0.000	0.01086	-4964	1.09E-05	0.00E+00		B03	FAM	Sa	Unkn	M0242	N/A	0.00	0.000	N/A	N/A	0.00E+00	0.00E+00		B03	FAM	Sp	Unkn	M0242	33.57	33.57	0.000	0.02804	-4552	2.80E-05	0.00E+00		B03	FAM	Hi	Unkn	M0242	39.12	39.12	0.000
B04	M0250		B04	FAM	Mc	Unkn	M0250	35.98	35.98	0.000	0.008322	-5080	8.32E-06	0.00E+00		B04	FAM	Sa	Unkn	M0250	N/A	0.00	0.000	N/A	N/A	0.00E+00	0.00E+00		B04	FAM	Sp	Unkn	M0250	N/A	0.00	0.000	N/A	N/A	0.00E+00	0.00E+00		B04	FAM	Hi	Unkn	M0250	38.28	38.28	0.000
B05	M0258		B05	FAM	Mc	Unkn	M0258	N/A	0.00	0.000	N/A	N/A	0.00E+00	0.00E+00		B05	FAM	Sa	Unkn	M0258	N/A	0.00	0.000	N/A	N/A	0.00E+00	0.00E+00		B05	FAM	Sp	Unkn	M0258	N/A	0.00	0.000	N/A	N/A	0.00E+00	0.00E+00		B05	FAM	Hi	Unkn	M0258	N/A	0.00	0.000
B06	M0266		B06	FAM	Mc	Unkn	M0266	N/A	0.00	0.000	N/A	N/A	0.00E+00	0.00E+00		B06	FAM	Sa	Unkn	M0266	N/A	0.00	0.000	N/A	N/A	0.00E+00	0.00E+00		B06	FAM	Sp	Unkn	M0266	N/A	0.00	0.000	N/A	N/A	0.00E+00	0.00E+00		B06	FAM	Hi	Unkn	M0266	N/A	0.00	0.000
B07	M0274		B07	FAM	Mc	Unkn	M0274	N/A	0.00	0.000	N/A	N/A	0.00E+00	0.00E+00		B07	FAM	Sa	Unkn	M0274	N/A	0.00	0.000	N/A	N/A	0.00E+00	0.00E+00		B07	FAM	Sp	Unkn	M0274	38.44	38.44	0.000	0.0009776	-6010	9.78E-07	0.00E+00		B07	FAM	Hi	Unkn	M0274	37.10	37.10	0.000
B08	M0282		B08	FAM	Mc	Unkn	M0282	N/A	0.00	0.000	N/A	N/A	0.00E+00	0.00E+00		B08	FAM	Sa	Unkn	M0282	37.29	37.29	0.000	0.007658	-5116	7.66E-06	0.00E+00		B08	FAM	Sp	Unkn	M0282	N/A	0.00	0.000	N/A	N/A	0.00E+00	0.00E+00		B08	FAM	Hi	Unkn	M0282	N/A	0.00	0.000
B09	M0290		B09	FAM	Mc	Unkn	M0290	N/A	0.00	0.000	N/A	N/A	0.00E+00	0.00E+00		B09	FAM	Sa	Unkn	M0290	36.08	36.08	0.000	0.01693	-4771	1.69E-05	0.00E+00		B09	FAM	Sp	Unkn	M0290	38.62	38.62	0.000	0.0008636	-6064	8.64E-07	0.00E+00		B09	FAM	Hi	Unkn	M0290	28.71	28.71	0.000
B10	M0298		B10	FAM	Mc	Unkn	M0298	N/A	0.00	0.000	N/A	N/A	0.00E+00	0.00E+00		B10	FAM	Sa	Unkn	M0298	N/A	0.00	0.000	N/A	N/A	0.00E+00	0.00E+00		B10	FAM	Sp	Unkn	M0298	N/A	0.00	0.000	N/A	N/A	0.00E+00	0.00E+00		B10	FAM	Hi	Unkn	M0298	N/A	0.00	0.000
B11	M0306		B11	FAM	Mc	Unkn	M0306	N/A	0.00	0.000	N/A	N/A	0.00E+00	0.00E+00		B11	FAM	Sa	Unkn	M0306	39.70	39.70	0.000	0.001565	-5806	1.56E-06	0.00E+00		B11	FAM	Sp	Unkn	M0306	N/A	0.00	0.000	N/A	N/A	0.00E+00	0.00E+00		B11	FAM	Hi	Unkn	M0306	N/A	0.00	0.000
B12	M0314		B12	FAM	Mc	Unkn	M0314	N/A	0.00	0.000	N/A	N/A	0.00E+00	0.00E+00		B12	FAM	Sa	Unkn	M0314	35.52	35.52	0.000	0.02456	-4610	2.46E-05	0.00E+00		B12	FAM	Sp	Unkn	M0314	ruis		0.000				0.00E+00		B12	FAM	Hi	Unkn	M0314	N/A	0.00	0.000
C01	Std-3		C01	FAM	Mc	Std-3	Std-3	21.96	21.88	0.118	101	-0.996	1.01E-01	0.00E+00		C01	FAM	Sa	Std-3	Std-3	22.68	22.70	0.026	106	-0.975	1.06E-01	0.00E+00		C01	FAM	Sp	Std-3	Std-3	21.48	21.48	0.004	104	-0.983	1.04E-01	0.00E+00		C01	FAM	Hi	Std-3	Std-3	22.59	22.71	0.163
C02	Std-3		C02	FAM	Mc	Std-3	Std-3	21.79	21.88	0.118	101	-0.996	1.01E-01	0.00E+00		C02	FAM	Sa	Std-3	Std-3	22.72	22.70	0.026	106	-0.975	1.06E-01	0.00E+00		C02	FAM	Sp	Std-3	Std-3	21.48	21.48	0.004	104	-0.983	1.04E-01	0.00E+00		C02	FAM	Hi	Std-3	Std-3	22.82	22.71	0.163
C03	M0243		C03	FAM	Mc	Unkn	M0243	37.35	37.35	0.000	0.003311	-5480	3.31E-06	0.00E+00		C03	FAM	Sa	Unkn	M0243	N/A	0.00	0.000	N/A	N/A	0.00E+00	0.00E+00		C03	FAM	Sp	Unkn	M0243	N/A	0.00	0.000	N/A	N/A	0.00E+00	0.00E+00		C03	FAM	Hi	Unkn	M0243	N/A	0.00	0.000
C04	M0251		C04	FAM	Mc	Unkn	M0251	N/A	0.00	0.000	N/A	N/A	0.00E+00	0.00E+00		C04	FAM	Sa	Unkn	M0251	36.42	36.42	0.000	0.01359	-4867	1.36E-05	0.00E+00		C04	FAM	Sp	Unkn	M0251	N/A	0.00	0.000	N/A	N/A	0.00E+00	0.00E+00		C04	FAM	Hi	Unkn	M0251	N/A	0.00	0.000
C05	M0259		C05	FAM	Mc	Unkn	M0259	N/A	0.00	0.000	N/A	N/A	0.00E+00	0.00E+00		C05	FAM	Sa	Unkn	M0259	N/A	0.00	0.000	N/A	N/A	0.00E+00	0.00E+00		C05	FAM	Sp	Unkn	M0259	ruis		0.000				0.00E+00		C05	FAM	Hi	Unkn	M0259	N/A	0.00	0.000
C06	M0267		C06	FAM	Mc	Unkn	M0267	N/A	0.00	0.000	N/A	N/A	0.00E+00	0.00E+00		C06	FAM	Sa	Unkn	M0267	40.18	40.18	0.000	0.001138	-5944	1.14E-06	0.00E+00		C06	FAM	Sp	Unkn	M0267	N/A	0.00	0.000	N/A	N/A	0.00E+00	0.00E+00		C06	FAM	Hi	Unkn	M0267	40.04	40.04	0.000
C07	M0275		C07	FAM	Mc	Unkn	M0275	N/A	0.00	0.000	N/A	N/A	0.00E+00	0.00E+00		C07	FAM	Sa	Unkn	M0275	N/A	0.00	0.000	N/A	N/A	0.00E+00	0.00E+00		C07	FAM	Sp	Unkn	M0275	30.26	30.26	0.000	0.2744	-3562	2.74E-04	0.00E+00		C07	FAM	Hi	Unkn	M0275	33.90	33.90	0.000
C08	M0283		C08	FAM	Mc	Unkn	M0283	N/A	0.00	0.000	N/A	N/A	0.00E+00	0.00E+00		C08	FAM	Sa	Unkn	M0283	33.86	33.86	0.000	0.07318	-4136	7.32E-05	0.00E+00		C08	FAM	Sp	Unkn	M0283	24.31	24.31	0.000	16.54	-1782	1.65E-02	0.00E+00		C08	FAM	Hi	Unkn	M0283	N/A	0.00	0.000
C09	M0291		C09	FAM	Mc	Unkn	M0291	37.83	37.83	0.000	0.002397	-5620	2.40E-06	0.00E+00		C09	FAM	Sa	Unkn	M0291	N/A	0.00	0.000	N/A	N/A	0.00E+00	0.00E+00		C09	FAM	Sp	Unkn	M0291	N/A	0.00	0.000	N/A	N/A	0.00E+00	0.00E+00		C09	FAM	Hi	Unkn	M0291	39.80	39.80	0.000
C10	M0299		C10	FAM	Mc	Unkn	M0299	33.16	33.16	0.000	0.05551	-4256	5.55E-05	0.00E+00		C10	FAM	Sa	Unkn	M0299	38.32	38.32	0.000	0.003871	-5412	3.87E-06	0.00E+00		C10	FAM	Sp	Unkn	M0299	N/A	0.00	0.000	N/A	N/A	0.00E+00	0.00E+00		C10	FAM	Hi	Unkn	M0299	37.31	37.31	0.000
C11	M0307		C11	FAM	Mc	Unkn	M0307	N/A	0.00	0.000	N/A	N/A	0.00E+00	0.00E+00		C11	FAM	Sa	Unkn	M0307	N/A	0.00	0.000	N/A	N/A	0.00E+00	0.00E+00		C11	FAM	Sp	Unkn	M0307	N/A	0.00	0.000	N/A	N/A	0.00E+00	0.00E+00		C11	FAM	Hi	Unkn	M0307	N/A	0.00	0.000
C12	M0315		C12	FAM	Mc	Unkn	M0315	N/A	0.00	0.000	N/A	N/A	0.00E+00	0.00E+00		C12	FAM	Sa	Unkn	M0315	32.63	32.63	0.000	0.1639	-3785	1.64E-04	0.00E+00		C12	FAM	Sp	Unkn	M0315	N/A	0.00	0.000	N/A	N/A	0.00E+00	0.00E+00		C12	FAM	Hi	Unkn	M0315	N/A	0.00	0.000
D01	Std-4		D01	FAM	Mc	Std-4	Std-4	25.53	25.50	0.036	10.1	-1996	1.01E-02	0.00E+00		D01	FAM	Sa	Std-4	Std-4	26.24	26.22	0.032	10.6	-1975	1.06E-02	0.00E+00		D01	FAM	Sp	Std-4	Std-4	25.25	25.20	0.077	10.4	-1983	1.04E-02	0.00E+00		D01	FAM	Hi	Std-4	Std-4	25.80	26.14	0.486
D02	Std-4		D02	FAM	Mc	Std-4	Std-4	25.48	25.50	0.036	10.1	-1996	1.01E-02	0.00E+00		D02	FAM	Sa	Std-4	Std-4	26.20	26.22	0.032	10.6	-1975	1.06E-02	0.00E+00		D02	FAM	Sp	Std-4	Std-4	25.14	25.20	0.077	10.4	-1983	1.04E-02	0.00E+00		D02	FAM	Hi	Std-4	Std-4	26.49	26.14	0.486
D03	M0244		D03	FAM	Mc	Unkn	M0244	N/A	0.00	0.000	N/A	N/A	0.00E+00	0.00E+00		D03	FAM	Sa	Unkn	M0244	N/A	0.00	0.000	N/A	N/A	0.00E+00	0.00E+00		D03	FAM	Sp	Unkn	M0244	N/A	0.00	0.000	N/A	N/A	0.00E+00	0.00E+00		D03	FAM	Hi	Unkn	M0244	N/A	0.00	0.000
D04	M0252		D04	FAM	Mc	Unkn	M0252	N/A	0.00	0.000	N/A	N/A	0.00E+00	0.00E+00		D04	FAM	Sa	Unkn	M0252	N/A	0.00	0.000	N/A	N/A	0.00E+00	0.00E+00		D04	FAM	Sp	Unkn	M0252	28.50	28.50	0.000	0.9226	-3035	9.23E-04	0.00E+00		D04	FAM	Hi	Unkn	M0252	N/A	0.00	0.000
D05	M0260		D05	FAM	Mc	Unkn	M0260	N/A	0.00	0.000	N/A	N/A	0.00E+00	0.00E+00		D05	FAM	Sa	Unkn	M0260	35.16	35.16	0.000	0.03101	-4508	3.10E-05	0.00E+00		D05	FAM	Sp	Unkn	M0260	34.04	34.04	0.000	0.02031	-4692	2.03E-05	0.00E+00		D05	FAM	Hi	Unkn	M0260	N/A	0.00	0.000
D06	M0268		D06	FAM	Mc	Unkn	M0268	N/A	0.00	0.000	N/A	N/A	0.00E+00	0.00E+00		D06	FAM	Sa	Unkn	M0268	N/A	0.00	0.000	N/A	N/A	0.00E+00	0.00E+00		D06	FAM	Sp	Unkn	M0268	N/A	0.00	0.000	N/A	N/A	0.00E+00	0.00E+00		D06	FAM	Hi	Unkn	M0268	N/A	0.00	0.000
D07	M0276		D07	FAM	Mc	Unkn	M0276	26.55	26.55	0.000	4.774	-2321	4.77E-03	0.00E+00		D07	FAM	Sa	Unkn	M0276	N/A	0.00	0.000	N/A	N/A	0.00E+00	0.00E+00		D07	FAM	Sp	Unkn	M0276	24.01	24.01	0.000	20.23	-1694	2.02E-02	0.00E+00		D07	FAM	Hi	Unkn	M0276	N/A	0.00	0.000
D08	M0284		D08	FAM	Mc	Unkn	M0284	N/A	0.00	0.000	N/A	N/A	0.00E+00	0.00E+00		D08	FAM	Sa	Unkn	M0284	29.64	29.64	0.000	1.172	-2931	1.17E-03	0.00E+00		D08	FAM	Sp	Unkn	M0284	N/A	0.00	0.000	N/A	N/A	0.00E+00	0.00E+00		D08	FAM	Hi	Unkn	M0284	N/A	0.00	0.000
D09	M0292		D09	FAM	Mc	Unkn	M0292	N/A	0.00	0.000	N/A	N/A	0.00E+00	0.00E+00		D09	FAM	Sa	Unkn	M0292	N/A	0.00	0.000	N/A	N/A	0.00E+00	0.00E+00		D09	FAM	Sp	Unkn	M0292	ruis		0.000				0.00E+00		D09	FAM	Hi	Unkn	M0292	N/A	0.00	0.000
D10	M0300		D10	FAM	Mc	Unkn	M0300	N/A	0.00	0.000	N/A	N/A	0.00E+00	0.00E+00		D10	FAM	Sa	Unkn	M0300	35.60	35.60	0.000	0.02324	-4634	2.32E-05	0.00E+00		D10	FAM	Sp	Unkn	M0300	N/A	0.00	0.000	N/A	N/A	0.00E+00	0.00E+00		D10	FAM	Hi	Unkn	M0300	N/A	0.00	0.000
D11	M0308		D11	FAM	Mc	Unkn	M0308	34.50	34.50	0.000	0.0225	-4648	2.25E-05	0.00E+00		D11	FAM	Sa	Unkn	M0308	37.87	37.87	0.000	0.005237	-5281	5.24E-06	0.00E+00		D11	FAM	Sp	Unkn	M0308	N/A	0.00	0.000	N/A	N/A	0.00E+00	0.00E+00		D11	FAM	Hi	Unkn	M0308	38.04	38.04	0.000
D12	M0316		D12	FAM	Mc	Unkn	M0316	31.26	31.26	0.000	0.1996	-3700	2.00E-04	0.00E+00		D12	FAM	Sa	Unkn	M0316	N/A	0.00	0.000	N/A	N/A	0.00E+00	0.00E+00		D12	FAM	Sp	Unkn	M0316	27.94	27.94	0.000	1.358	-2867	1.36E-03	0.00E+00		D12	FAM	Hi	Unkn	M0316	N/A	0.00	0.000
E01	Std-5		E01	FAM	Mc	Std-5	Std-5	28.62	28.61	0.013	1.01	-2996	1.01E-03	0.00E+00		E01	FAM	Sa	Std-5	Std-5	29.95	29.82	0.183	1.06	-2975	1.06E-03	0.00E+00		E01	FAM	Sp	Std-5	Std-5	28.28	28.42	0.197	1.04	-2983	1.04E-03	0.00E+00		E01	FAM	Hi	Std-5	Std-5	29.94	30.14	0.292
E02	Std-5		E02	FAM	Mc	Std-5	Std-5	28.60	28.61	0.013	1.01	-2996	1.01E-03	0.00E+00		E02	FAM	Sa	Std-5	Std-5	29.69	29.82	0.183	1.06	-2975	1.06E-03	0.00E+00		E02	FAM	Sp	Std-5	Std-5	28.56	28.42	0.197	1.04	-2983	1.04E-03	0.00E+00		E02	FAM	Hi	Std-5	Std-5	30.35	30.14	0.292
E03	M0245		E03	FAM	Mc	Unkn	M0245	N/A	0.00	0.000	N/A	N/A	0.00E+00	0.00E+00		E03	FAM	Sa	Unkn	M0245	N/A	0.00	0.000	N/A	N/A	0.00E+00	0.00E+00		E03	FAM	Sp	Unkn	M0245	N/A	0.00	0.000	N/A	N/A	0.00E+00	0.00E+00		E03	FAM	Hi	Unkn	M0245	N/A	0.00	0.000
E04	M0253		E04	FAM	Mc	Unkn	M0253	N/A	0.00	0.000	N/A	N/A	0.00E+00	0.00E+00		E04	FAM	Sa	Unkn	M0253	N/A	0.00	0.000	N/A	N/A	0.00E+00	0.00E+00		E04	FAM	Sp	Unkn	M0253	N/A	0.00	0.000	N/A	N/A	0.00E+00	0.00E+00		E04	FAM	Hi	Unkn	M0253	N/A	0.00	0.000
E05	M0261		E05	FAM	Mc	Unkn	M0261	N/A	0.00	0.000	N/A	N/A	0.00E+00	0.00E+00		E05	FAM	Sa	Unkn	M0261	N/A	0.00	0.000	N/A	N/A	0.00E+00	0.00E+00		E05	FAM	Sp	Unkn	M0261	N/A	0.00	0.000	N/A	N/A	0.00E+00	0.00E+00		E05	FAM	Hi	Unkn	M0261	N/A	0.00	0.000
E06	M0269		E06	FAM	Mc	Unkn	M0269	N/A	0.00	0.000	N/A	N/A	0.00E+00	0.00E+00		E06	FAM	Sa	Unkn	M0269	N/A	0.00	0.000	N/A	N/A	0.00E+00	0.00E+00		E06	FAM	Sp	Unkn	M0269	N/A	0.00	0.000	N/A	N/A	0.00E+00	0.00E+00		E06	FAM	Hi	Unkn	M0269	N/A	0.00	0.000
E07	M0277		E07	FAM	Mc	Unkn	M0277	25.74	25.74	0.000	8.226	-2085	8.23E-03	0.00E+00		E07	FAM	Sa	Unkn	M0277	N/A	0.00	0.000	N/A	N/A	0.00E+00	0.00E+00		E07	FAM	Sp	Unkn	M0277	23.38	23.38	0.000	31.33	-1504	3.13E-02	0.00E+00		E07	FAM	Hi	Unkn	M0277	N/A	0.00	0.000
E08	M0285		E08	FAM	Mc	Unkn	M0285	N/A	0.00	0.000	N/A	N/A	0.00E+00	0.00E+00		E08	FAM	Sa	Unkn	M0285	N/A	0.00	0.000	N/A	N/A	0.00E+00	0.00E+00		E08	FAM	Sp	Unkn	M0285	N/A	0.00	0.000	N/A	N/A	0.00E+00	0.00E+00		E08	FAM	Hi	Unkn	M0285	N/A	0.00	0.000
E09	M0293		E09	FAM	Mc	Unkn	M0293	N/A	0.00	0.000	N/A	N/A	0.00E+00	0.00E+00		E09	FAM	Sa	Unkn	M0293	N/A	0.00	0.000	N/A	N/A	0.00E+00	0.00E+00		E09	FAM	Sp	Unkn	M0293	N/A	0.00	0.000	N/A	N/A	0.00E+00	0.00E+00		E09	FAM	Hi	Unkn	M0293	N/A	0.00	0.000
E10	M0301		E10	FAM	Mc	Unkn	M0301	30.21	30.21	0.000	0.4063	-3391	4.06E-04	0.00E+00		E10	FAM	Sa	Unkn	M0301	33.37	33.37	0.000	0.1006	-3997	1.01E-04	0.00E+00		E10	FAM	Sp	Unkn	M0301	27.69	27.69	0.000	1.605	-2794	1.61E-03	0.00E+00		E10	FAM	Hi	Unkn	M0301	28.71	28.71	0.000
E11	M0309		E11	FAM	Mc	Unkn	M0309	N/A	0.00	0.000	N/A	N/A	0.00E+00	0.00E+00		E11	FAM	Sa	Unkn	M0309	N/A	0.00	0.000	N/A	N/A	0.00E+00	0.00E+00		E11	FAM	Sp	Unkn	M0309	N/A	0.00	0.000	N/A	N/A	0.00E+00	0.00E+00		E11	FAM	Hi	Unkn	M0309	N/A	0.00	0.000
E12	M0317		E12	FAM	Mc	Unkn	M0317	N/A	0.00	0.000	N/A	N/A	0.00E+00	0.00E+00		E12	FAM	Sa	Unkn	M0317	N/A	0.00	0.000	N/A	N/A	0.00E+00	0.00E+00		E12	FAM	Sp	Unkn	M0317	23.08	23.08	0.000	38.57	-1414	3.86E-02	0.00E+00		E12	FAM	Hi	Unkn	M0317	29.01	29.01	0.000
F01	Std-6		F01	FAM	Mc	Std-6	Std-6	32.84	32.51	0.467	0.101	-3996	1.01E-04	0.00E+00		F01	FAM	Sa	Std-6	Std-6	33.15	33.18	0.042	0.106	-3975	1.06E-04	0.00E+00		F01	FAM	Sp	Std-6	Std-6	31.64	31.90	0.370	0.104	-3983	1.04E-04	0.00E+00		F01	FAM	Hi	Std-6	Std-6	33.27	33.18	0.121
F02	Std-6		F02	FAM	Mc	Std-6	Std-6	32.18	32.51	0.467	0.101	-3996	1.01E-04	0.00E+00		F02	FAM	Sa	Std-6	Std-6	33.21	33.18	0.042	0.106	-3975	1.06E-04	0.00E+00		F02	FAM	Sp	Std-6	Std-6	32.16	31.90	0.370	0.104	-3983	1.04E-04	0.00E+00		F02	FAM	Hi	Std-6	Std-6	33.10	33.18	0.121
F03	M0246		F03	FAM	Mc	Unkn	M0246	N/A	0.00	0.000	N/A	N/A	0.00E+00	0.00E+00		F03	FAM	Sa	Unkn	M0246	N/A	0.00	0.000	N/A	N/A	0.00E+00	0.00E+00		F03	FAM	Sp	Unkn	M0246	N/A	0.00	0.000	N/A	N/A	0.00E+00	0.00E+00		F03	FAM	Hi	Unkn	M0246	N/A	0.00	0.000
F04	M0254		F04	FAM	Mc	Unkn	M0254	N/A	0.00	0.000	N/A	N/A	0.00E+00	0.00E+00		F04	FAM	Sa	Unkn	M0254	N/A	0.00	0.000	N/A	N/A	0.00E+00	0.00E+00		F04	FAM	Sp	Unkn	M0254	N/A	0.00	0.000	N/A	N/A	0.00E+00	0.00E+00		F04	FAM	Hi	Unkn	M0254	N/A	0.00	0.000
F05	M0262		F05	FAM	Mc	Unkn	M0262	33.42	33.42	0.000	0.04671	-4331	4.67E-05	0.00E+00		F05	FAM	Sa	Unkn	M0262	N/A	0.00	0.000	N/A	N/A	0.00E+00	0.00E+00		F05	FAM	Sp	Unkn	M0262	31.00	31.00	0.000	0.1648	-3783	1.65E-04	0.00E+00		F05	FAM	Hi	Unkn	M0262	26.24	26.24	0.000
F06	M0270		F06	FAM	Mc	Unkn	M0270	27.38	27.38	0.000	2.727	-2564	2.73E-03	0.00E+00		F06	FAM	Sa	Unkn	M0270	N/A	0.00	0.000	N/A	N/A	0.00E+00	0.00E+00		F06	FAM	Sp	Unkn	M0270	N/A	0.00	0.000	N/A	N/A	0.00E+00	0.00E+00		F06	FAM	Hi	Unkn	M0270	25.93	25.93	0.000
F07	M0278		F07	FAM	Mc	Unkn	M0278	34.55	34.55	0.000	0.02177	-4662	2.18E-05	0.00E+00		F07	FAM	Sa	Unkn	M0278	N/A	0.00	0.000	N/A	N/A	0.00E+00	0.00E+00		F07	FAM	Sp	Unkn	M0278	N/A	0.00	0.000	N/A	N/A	0.00E+00	0.00E+00		F07	FAM	Hi	Unkn	M0278	N/A	0.00	0.000
F08	M0286		F08	FAM	Mc	Unkn	M0286	N/A	0.00	0.000	N/A	N/A	0.00E+00	0.00E+00		F08	FAM	Sa	Unkn	M0286	N/A	0.00	0.000	N/A	N/A	0.00E+00	0.00E+00		F08	FAM	Sp	Unkn	M0286	N/A	0.00	0.000	N/A	N/A	0.00E+00	0.00E+00		F08	FAM	Hi	Unkn	M0286	N/A	0.00	0.000
F09	M0294		F09	FAM	Mc	Unkn	M0294	N/A	0.00	0.000	N/A	N/A	0.00E+00	0.00E+00		F09	FAM	Sa	Unkn	M0294	N/A	0.00	0.000	N/A	N/A	0.00E+00	0.00E+00		F09	FAM	Sp	Unkn	M0294	N/A	0.00	0.000	N/A	N/A	0.00E+00	0.00E+00		F09	FAM	Hi	Unkn	M0294	N/A	0.00	0.000
F10	M0302		F10	FAM	Mc	Unkn	M0302	N/A	0.00	0.000	N/A	N/A	0.00E+00	0.00E+00		F10	FAM	Sa	Unkn	M0302	N/A	0.00	0.000	N/A	N/A	0.00E+00	0.00E+00		F10	FAM	Sp	Unkn	M0302	ruis		0.000				0.00E+00		F10	FAM	Hi	Unkn	M0302	N/A	0.00	0.000
F11	M0310		F11	FAM	Mc	Unkn	M0310	N/A	0.00	0.000	N/A	N/A	0.00E+00	0.00E+00		F11	FAM	Sa	Unkn	M0310	N/A	0.00	0.000	N/A	N/A	0.00E+00	0.00E+00		F11	FAM	Sp	Unkn	M0310	N/A	0.00	0.000	N/A	N/A	0.00E+00	0.00E+00		F11	FAM	Hi	Unkn	M0310	N/A	0.00	0.000
F12	M0318		F12	FAM	Mc	Unkn	M0318	N/A	0.00	0.000	N/A	N/A	0.00E+00	0.00E+00		F12	FAM	Sa	Unkn	M0318	N/A	0.00	0.000	N/A	N/A	0.00E+00	0.00E+00		F12	FAM	Sp	Unkn	M0318	N/A	0.00	0.000	N/A	N/A	0.00E+00	0.00E+00		F12	FAM	Hi	Unkn	M0318	43.79	43.79	0.000
G01	Std-7		G01	FAM	Mc	Std-7	Std-7	36.27	35.66	0.858	0.0101	-4996	1.01E-05	0.00E+00		G01	FAM	Sa	Std-7	Std-7	36.82	36.94	0.173	0.0106	-4975	1.06E-05	0.00E+00		G01	FAM	Sp	Std-7	Std-7	34.54	34.68	0.200	0.0104	-4983	1.04E-05	0.00E+00		G01	FAM	Hi	Std-7	Std-7	N/A	0.00	0.000
G02	Std-7		G02	FAM	Mc	Std-7	Std-7	35.05	35.66	0.858	0.0101	-4996	1.01E-05	0.00E+00		G02	FAM	Sa	Std-7	Std-7	37.06	36.94	0.173	0.0106	-4975	1.06E-05	0.00E+00		G02	FAM	Sp	Std-7	Std-7	34.82	34.68	0.200	0.0104	-4983	1.04E-05	0.00E+00		G02	FAM	Hi	Std-7	Std-7	37.07	37.07	0.000
G03	M0247		G03	FAM	Mc	Unkn	M0247	N/A	0.00	0.000	N/A	N/A	0.00E+00	0.00E+00		G03	FAM	Sa	Unkn	M0247	N/A	0.00	0.000	N/A	N/A	0.00E+00	0.00E+00		G03	FAM	Sp	Unkn	M0247	38.34	38.34	0.000	0.001045	-5981	1.04E-06	0.00E+00		G03	FAM	Hi	Unkn	M0247	N/A	0.00	0.000
G04	M0255		G04	FAM	Mc	Unkn	M0255	N/A	0.00	0.000	N/A	N/A	0.00E+00	0.00E+00		G04	FAM	Sa	Unkn	M0255	N/A	0.00	0.000	N/A	N/A	0.00E+00	0.00E+00		G04	FAM	Sp	Unkn	M0255	N/A	0.00	0.000	N/A	N/A	0.00E+00	0.00E+00		G04	FAM	Hi	Unkn	M0255	N/A	0.00	0.000
G05	M0263		G05	FAM	Mc	Unkn	M0263	N/A	0.00	0.000	N/A	N/A	0.00E+00	0.00E+00		G05	FAM	Sa	Unkn	M0263	N/A	0.00	0.000	N/A	N/A	0.00E+00	0.00E+00		G05	FAM	Sp	Unkn	M0263	N/A	0.00	0.000	N/A	N/A	0.00E+00	0.00E+00		G05	FAM	Hi	Unkn	M0263	N/A	0.00	0.000
G06	M0271		G06	FAM	Mc	Unkn	M0271	N/A	0.00	0.000	N/A	N/A	0.00E+00	0.00E+00		G06	FAM	Sa	Unkn	M0271	N/A	0.00	0.000	N/A	N/A	0.00E+00	0.00E+00		G06	FAM	Sp	Unkn	M0271	31.60	31.60	0.000	0.1088	-3963	1.09E-04	0.00E+00		G06	FAM	Hi	Unkn	M0271	N/A	0.00	0.000
G07	M0279		G07	FAM	Mc	Unkn	M0279	29.79	29.79	0.000	0.537	-3270	5.37E-04	0.00E+00		G07	FAM	Sa	Unkn	M0279	N/A	0.00	0.000	N/A	N/A	0.00E+00	0.00E+00		G07	FAM	Sp	Unkn	M0279	29.02	29.02	0.000	0.6452	-3190	6.45E-04	0.00E+00		G07	FAM	Hi	Unkn	M0279	N/A	0.00	0.000
G08	M0287		G08	FAM	Mc	Unkn	M0287	26.97	26.97	0.000	3.601	-2444	3.60E-03	0.00E+00		G08	FAM	Sa	Unkn	M0287	N/A	0.00	0.000	N/A	N/A	0.00E+00	0.00E+00		G08	FAM	Sp	Unkn	M0287	N/A	0.00	0.000	N/A	N/A	0.00E+00	0.00E+00		G08	FAM	Hi	Unkn	M0287	34.63	34.63	0.000
G09	M0295		G09	FAM	Mc	Unkn	M0295	N/A	0.00	0.000	N/A	N/A	0.00E+00	0.00E+00		G09	FAM	Sa	Unkn	M0295	40.38	40.38	0.000	0.001002	-5999	1.00E-06	0.00E+00		G09	FAM	Sp	Unkn	M0295	N/A	0.00	0.000	N/A	N/A	0.00E+00	0.00E+00		G09	FAM	Hi	Unkn	M0295	N/A	0.00	0.000
G10	M0303		G10	FAM	Mc	Unkn	M0303	N/A	0.00	0.000	N/A	N/A	0.00E+00	0.00E+00		G10	FAM	Sa	Unkn	M0303	41.13	41.13	0.000	0.0006111	-6214	6.11E-07	0.00E+00		G10	FAM	Sp	Unkn	M0303	N/A	0.00	0.000	N/A	N/A	0.00E+00	0.00E+00		G10	FAM	Hi	Unkn	M0303	N/A	0.00	0.000
G11	M0311		G11	FAM	Mc	Unkn	M0311	N/A	0.00	0.000	N/A	N/A	0.00E+00	0.00E+00		G11	FAM	Sa	Unkn	M0311	N/A	0.00	0.000	N/A	N/A	0.00E+00	0.00E+00		G11	FAM	Sp	Unkn	M0311	N/A	0.00	0.000	N/A	N/A	0.00E+00	0.00E+00		G11	FAM	Hi	Unkn	M0311	N/A	0.00	0.000
G12	M0319		G12	FAM	Mc	Unkn	M0319	N/A	0.00	0.000	N/A	N/A	0.00E+00	0.00E+00		G12	FAM	Sa	Unkn	M0319	N/A	0.00	0.000	N/A	N/A	0.00E+00	0.00E+00		G12	FAM	Sp	Unkn	M0319	N/A	0.00	0.000	N/A	N/A	0.00E+00	0.00E+00		G12	FAM	Hi	Unkn	M0319	N/A	0.00	0.000
H01	NTC		H01	FAM	Mc	NTC	NTC	N/A	0.00	0.000	N/A	N/A	0.00E+00	0.00E+00		H01	FAM	Sa	NTC	NTC	N/A	0.00	0.000	N/A	N/A	0.00E+00	0.00E+00		H01	FAM	Sp	NTC	NTC	N/A	0.00	0.000	N/A	N/A	0.00E+00	0.00E+00		H01	FAM	Hi	NTC	NTC	N/A	0.00	0.000
H02	NTC		H02	FAM	Mc	NTC	NTC	N/A	0.00	0.000	N/A	N/A	0.00E+00	0.00E+00		H02	FAM	Sa	NTC	NTC	N/A	0.00	0.000	N/A	N/A	0.00E+00	0.00E+00		H02	FAM	Sp	NTC	NTC	N/A	0.00	0.000	N/A	N/A	0.00E+00	0.00E+00		H02	FAM	Hi	NTC	NTC	N/A	0.00	0.000
H03	M0248		H03	FAM	Mc	Unkn	M0248	N/A	0.00	0.000	N/A	N/A	0.00E+00	0.00E+00		H03	FAM	Sa	Unkn	M0248	N/A	0.00	0.000	N/A	N/A	0.00E+00	0.00E+00		H03	FAM	Sp	Unkn	M0248	N/A	0.00	0.000	N/A	N/A	0.00E+00	0.00E+00		H03	FAM	Hi	Unkn	M0248	N/A	0.00	0.000
H04	M0256		H04	FAM	Mc	Unkn	M0256	33.32	33.32	0.000	0.04988	-4302	4.99E-05	0.00E+00		H04	FAM	Sa	Unkn	M0256	N/A	0.00	0.000	N/A	N/A	0.00E+00	0.00E+00		H04	FAM	Sp	Unkn	M0256	37.12	37.12	0.000	0.002419	-5616	2.42E-06	0.00E+00		H04	FAM	Hi	Unkn	M0256	35.67	35.67	0.000
H05	M0264		H05	FAM	Mc	Unkn	M0264	N/A	0.00	0.000	N/A	N/A	0.00E+00	0.00E+00		H05	FAM	Sa	Unkn	M0264	32.49	32.49	0.000	0.1797	-3745	1.80E-04	0.00E+00		H05	FAM	Sp	Unkn	M0264	N/A	0.00	0.000	N/A	N/A	0.00E+00	0.00E+00		H05	FAM	Hi	Unkn	M0264	N/A	0.00	0.000
H06	M0272		H06	FAM	Mc	Unkn	M0272	N/A	0.00	0.000	N/A	N/A	0.00E+00	0.00E+00		H06	FAM	Sa	Unkn	M0272	N/A	0.00	0.000	N/A	N/A	0.00E+00	0.00E+00		H06	FAM	Sp	Unkn	M0272	39.12	39.12	0.000	0.0006105	-6214	6.10E-07	0.00E+00		H06	FAM	Hi	Unkn	M0272	40.12	40.12	0.000
H07	M0280		H07	FAM	Mc	Unkn	M0280	N/A	0.00	0.000	N/A	N/A	0.00E+00	0.00E+00		H07	FAM	Sa	Unkn	M0280	N/A	0.00	0.000	N/A	N/A	0.00E+00	0.00E+00		H07	FAM	Sp	Unkn	M0280	27.92	27.92	0.000	1.374	-2862	1.37E-03	0.00E+00		H07	FAM	Hi	Unkn	M0280	N/A	0.00	0.000
H08	M0288		H08	FAM	Mc	Unkn	M0288	34.12	34.12	0.000	0.02919	-4535	2.92E-05	0.00E+00		H08	FAM	Sa	Unkn	M0288	36.71	36.71	0.000	0.01124	-4949	1.12E-05	0.00E+00		H08	FAM	Sp	Unkn	M0288	N/A	0.00	0.000	N/A	N/A	0.00E+00	0.00E+00		H08	FAM	Hi	Unkn	M0288	N/A	0.00	0.000
H09	M0296		H09	FAM	Mc	Unkn	M0296	N/A	0.00	0.000	N/A	N/A	0.00E+00	0.00E+00		H09	FAM	Sa	Unkn	M0296	N/A	0.00	0.000	N/A	N/A	0.00E+00	0.00E+00		H09	FAM	Sp	Unkn	M0296	N/A	0.00	0.000	N/A	N/A	0.00E+00	0.00E+00		H09	FAM	Hi	Unkn	M0296	N/A	0.00	0.000
H10	M0304		H10	FAM	Mc	Unkn	M0304	N/A	0.00	0.000	N/A	N/A	0.00E+00	0.00E+00		H10	FAM	Sa	Unkn	M0304	N/A	0.00	0.000	N/A	N/A	0.00E+00	0.00E+00		H10	FAM	Sp	Unkn	M0304	N/A	0.00	0.000	N/A	N/A	0.00E+00	0.00E+00		H10	FAM	Hi	Unkn	M0304	N/A	0.00	0.000
H11	M0312		H11	FAM	Mc	Unkn	M0312	N/A	0.00	0.000	N/A	N/A	0.00E+00	0.00E+00		H11	FAM	Sa	Unkn	M0312	N/A	0.00	0.000	N/A	N/A	0.00E+00	0.00E+00		H11	FAM	Sp	Unkn	M0312	N/A	0.00	0.000	N/A	N/A	0.00E+00	0.00E+00		H11	FAM	Hi	Unkn	M0312	N/A	0.00	0.000
H12	M0320		H12	FAM	Mc	Unkn	M0320	N/A	0.00	0.000	N/A	N/A	0.00E+00	0.00E+00		H12	FAM	Sa	Unkn	M0320	N/A	0.00	0.000	N/A	N/A	0.00E+00	0.00E+00		H12	FAM	Sp	Unkn	M0320	N/A	0.00	0.000	N/A	N/A	0.00E+00	0.00E+00		H12	FAM	Hi	Unkn	M0320	N/A	0.00	0.000
[truncated: 16 more columns]

## Sheet: plate_05
Sa Sp Hi Kp NOT Mc			Well	Fluor	Target	Content	Sample	Cq	Cq Mean	Cq Std. Dev	Starting Quantity (SQ)	Log Starting Quantity	SQ Mean	SQ Std. Dev		Well	Fluor	Target	Content	Sample	Cq	Cq Mean	Cq Std. Dev	Starting Quantity (SQ)	Log Starting Quantity	SQ Mean	SQ Std. Dev		Well	Fluor	Target	Content	Sample	Cq	Cq Mean	Cq Std. Dev	Starting Quantity (SQ)	Log Starting Quantity	SQ Mean	SQ Std. Dev		Well	Fluor	Target	Content	Sample	Cq	Cq Mean	Cq Std. Dev
A01	Std-1		A01	FAM	Mc	Std-1	Std-1	15.03	15.10	0.098	10400	1017	1.04E+01	0.00E+00		A01				Std-1									A01	FAM	Sp	Std-1	Std-1	15.21	15.20	0.011	10400	1017	1.04E+01	0.00E+00		A01	FAM	Hi	Std-1	Std-1	16.21	16.32	0.156
A02	Std-1		A02	FAM	Mc	Std-1	Std-1	15.17	15.10	0.098	10400	1017	1.04E+01	0.00E+00		A02				Std-1									A02	FAM	Sp	Std-1	Std-1	15.19	15.20	0.011	10400	1017	1.04E+01	0.00E+00		A02	FAM	Hi	Std-1	Std-1	16.43	16.32	0.156
A03	M0321		A03	FAM	Mc	M0321	M0321	N/A	0.00	0.000	N/A	N/A	0.00E+00	0.00E+00		A03	FAM	Sa	Unkn	M0321	N/A	0.00	0.000	N/A	N/A	0.00E+00	0.00E+00		A03	FAM	Sp	Unkn	M0321	N/A	0.00	0.000	N/A	N/A	0.00E+00	0.00E+00		A03	FAM	Hi	Unkn	M0321	N/A	0.00	0.000
A04	M0329		A04	FAM	Mc	M0329	M0329	N/A	0.00	0.000	N/A	N/A	0.00E+00	0.00E+00		A04	FAM	Sa	Unkn	M0329	N/A	0.00	0.000	N/A	N/A	0.00E+00	0.00E+00		A04	FAM	Sp	Unkn	M0329	N/A	0.00	0.000	N/A	N/A	0.00E+00	0.00E+00		A04	FAM	Hi	Unkn	M0329	N/A	0.00	0.000
A05	M0337		A05	FAM	Mc	M0337	M0337	N/A	0.00	0.000	N/A	N/A	0.00E+00	0.00E+00		A05	FAM	Sa	Unkn	M0337	N/A	0.00	0.000	N/A	N/A	0.00E+00	0.00E+00		A05	FAM	Sp	Unkn	M0337	N/A	0.00	0.000	N/A	N/A	0.00E+00	0.00E+00		A05	FAM	Hi	Unkn	M0337	N/A	0.00	0.000
A06	P0004		A06	FAM	Mc	P0004	P0004	36.29	36.29	0.000	0.004935	-5307	4.94E-06	0.00E+00		A06	FAM	Sa	Unkn	P0004	N/A	0.00	0.000	N/A	N/A	0.00E+00	0.00E+00		A06	FAM	Sp	Unkn	P0004	42.44	42.44	0.000	5.946e-05	-7226	5.95E-08	0.00E+00		A06	FAM	Hi	Unkn	P0004	N/A	0.00	0.000
A07	P0012		A07	FAM	Mc	P0012	P0012	28.26	28.26	0.000	1.286	-2891	1.29E-03	0.00E+00		A07	FAM	Sa	Unkn	P0012	40.57	40.57	0.000	0.0008334	-6079	8.33E-07	0.00E+00		A07 (12.A10)	FAM	Sp	Unkn	P0012	28.73	28.73	0.000	0.7836	-3106	7.84E-04	0.00E+00		A07	FAM	Hi	Unkn	P0012	27.46	27.46	0.000
A08	P0020		A08	FAM	Mc	P0028	P0028	N/A	0.00	0.000	N/A	N/A	0.00E+00	0.00E+00		A08	FAM	Sa	Unkn	P0020	N/A	0.00	0.000	N/A	N/A	0.00E+00	0.00E+00		A08	FAM	Sp	Unkn	P0020	22.48	22.48	0.000	64.38	-1191	6.44E-02	0.00E+00		A08	FAM	Hi	Unkn	P0020	23.92	23.92	0.000
A09	P0028		A09	FAM	Mc	P0020	P0020	25.61	25.61	0.000	8.043	-2095	8.04E-03	0.00E+00		A09	FAM	Sa	Unkn	P0028	42.27	42.27	0.000	0.0002742	-6562	2.74E-07	0.00E+00		A09	FAM	Sp	Unkn	P0028	N/A	0.00	0.000	N/A	N/A	0.00E+00	0.00E+00		A09	FAM	Hi	Unkn	P0028	N/A	0.00	0.000
A10	P0036		A10	FAM	Mc	P0036	P0036	N/A	0.00	0.000	N/A	N/A	0.00E+00	0.00E+00		A10	FAM	Sa	Unkn	P0036	N/A	0.00	0.000	N/A	N/A	0.00E+00	0.00E+00		A10	FAM	Sp	Unkn	P0036	N/A	0.00	0.000	N/A	N/A	0.00E+00	0.00E+00		A10	FAM	Hi	Unkn	P0036	N/A	0.00	0.000
A11	P0044		A11	FAM	Mc	P0044	P0044	N/A	0.00	0.000	N/A	N/A	0.00E+00	0.00E+00		A11	FAM	Sa	Unkn	P0044	28.26	28.26	0.000	2.576	-2589	2.58E-03	0.00E+00		A11	FAM	Sp	Unkn	P0044	N/A	0.00	0.000	N/A	N/A	0.00E+00	0.00E+00		A11	FAM	Hi	Unkn	P0044	N/A	0.00	0.000
A12	P0052		A12	FAM	Mc	P0052	P0052	27.45	27.45	0.000	2.254	-2647	2.25E-03	0.00E+00		A12	FAM	Sa	Unkn	P0052	N/A	0.00	0.000	N/A	N/A	0.00E+00	0.00E+00		A12	FAM	Sp	Unkn	P0052	N/A	0.00	0.000	N/A	N/A	0.00E+00	0.00E+00		A12	FAM	Hi	Unkn	P0052	N/A	0.00	0.000
B01	Std-2		B01	FAM	Mc	Std-2	Std-2	18.61	18.53	0.113	1040	0.017	1.04E+00	0.00E+00		B01	FAM	Sa	Std-2	Std-2	19.07	19.12	0.082	1060	0.025	1.06E+00	0.00E+00		B01	FAM	Sp	Std-2	Std-2	18.50	18.49	0.011	1040	0.017	1.04E+00	0.00E+00		B01	FAM	Hi	Std-2	Std-2	19.61	19.63	0.029
B02	Std-2		B02	FAM	Mc	Std-2	Std-2	18.45	18.53	0.113	1040	0.017	1.04E+00	0.00E+00		B02	FAM	Sa	Std-2	Std-2	19.18	19.12	0.082	1060	0.025	1.06E+00	0.00E+00		B02	FAM	Sp	Std-2	Std-2	18.49	18.49	0.011	1040	0.017	1.04E+00	0.00E+00		B02	FAM	Hi	Std-2	Std-2	19.65	19.63	0.029
B03	M0322		B03	FAM	Mc	Unkn	M0322	N/A	0.00	0.000	N/A	N/A	0.00E+00	0.00E+00		B03	FAM	Sa	Unkn	M0322	38.42	38.42	0.000	0.0034	-5469	3.40E-06	0.00E+00		B03	FAM	Sp	Unkn	M0322	26.06	26.06	0.000	5.318	-2274	5.32E-03	0.00E+00		B03	FAM	Hi	Unkn	M0322	N/A	0.00	0.000
B04	M0330		B04	FAM	Mc	Unkn	M0330	N/A	0.00	0.000	N/A	N/A	0.00E+00	0.00E+00		B04	FAM	Sa	Unkn	M0330	34.11	34.11	0.000	0.05652	-4248	5.65E-05	0.00E+00		B04	FAM	Sp	Unkn	M0330	37.67	37.67	0.000	0.001647	-5783	1.65E-06	0.00E+00		B04	FAM	Hi	Unkn	M0330	N/A	0.00	0.000
B05	M0338		B05	FAM	Mc	Unkn	M0338	N/A	0.00	0.000	N/A	N/A	0.00E+00	0.00E+00		B05	FAM	Sa	Unkn	M0338	N/A	0.00	0.000	N/A	N/A	0.00E+00	0.00E+00		B05	FAM	Sp	Unkn	M0338	N/A	0.00	0.000	N/A	N/A	0.00E+00	0.00E+00		B05	FAM	Hi	Unkn	M0338	N/A	0.00	0.000
B06	P0005		B06	FAM	Mc	Unkn	P0005	19.40	19.40	0.000	590.9	-0.229	5.91E-01	0.00E+00		B06	FAM	Sa	Unkn	P0005	N/A	0.00	0.000	N/A	N/A	0.00E+00	0.00E+00		B06	FAM	Sp	Unkn	P0005	23.02	23.02	0.000	44.16	-1355	4.42E-02	0.00E+00		B06	FAM	Hi	Unkn	P0005	26.24	26.24	0.000
B07	P0013		B07	FAM	Mc	Unkn	P0013	29.00	29.00	0.000	0.767	-3115	7.67E-04	0.00E+00		B07	FAM	Sa	Unkn	P0013	N/A	0.00	0.000	N/A	N/A	0.00E+00	0.00E+00		B07 (12.B10)	FAM	Sp	Unkn	P0013	24.60	24.60	0.000	13.3	-1876	1.33E-02	0.00E+00		B07	FAM	Hi	Unkn	P0013	N/A	0.00	0.000
B08	P0021		B08	FAM	Mc	Unkn	P0029	28.07	28.07	0.000	1.465	-2834	1.47E-03	0.00E+00		B08	FAM	Sa	Unkn	P0021	N/A	0.00	0.000	N/A	N/A	0.00E+00	0.00E+00		B08	FAM	Sp	Unkn	P0021	N/A	0.00	0.000	N/A	N/A	0.00E+00	0.00E+00		B08	FAM	Hi	Unkn	P0021	N/A	0.00	0.000
B09	P0029		B09	FAM	Mc	Unkn	P0021	32.52	32.52	0.000	0.06716	-4173	6.72E-05	0.00E+00		B09	FAM	Sa	Unkn	P0029	N/A	0.00	0.000	N/A	N/A	0.00E+00	0.00E+00		B09	FAM	Sp	Unkn	P0029	N/A	0.00	0.000	N/A	N/A	0.00E+00	0.00E+00		B09	FAM	Hi	Unkn	P0029	N/A	0.00	0.000
B10	P0037		B10	FAM	Mc	Unkn	P0037	31.81	31.81	0.000	0.1101	-3958	1.10E-04	0.00E+00		B10	FAM	Sa	Unkn	P0037	N/A	0.00	0.000	N/A	N/A	0.00E+00	0.00E+00		B10	FAM	Sp	Unkn	P0037	N/A	0.00	0.000	N/A	N/A	0.00E+00	0.00E+00		B10	FAM	Hi	Unkn	P0037	N/A	0.00	0.000
B11	P0045		B11	FAM	Mc	Unkn	P0045	26.34	26.34	0.000	4.838	-2315	4.84E-03	0.00E+00		B11	FAM	Sa	Unkn	P0045	N/A	0.00	0.000	N/A	N/A	0.00E+00	0.00E+00		B11	FAM	Sp	Unkn	P0045	24.38	24.38	0.000	17.2	-1764	1.72E-02	0.00E+00		B11	FAM	Hi	Unkn	P0045	27.62	27.62	0.000
B12	P0053		B12	FAM	Mc	Unkn	P0053	33.17	33.17	0.000	0.04293	-4367	4.29E-05	0.00E+00		B12	FAM	Sa	Unkn	P0053	N/A	0.00	0.000	N/A	N/A	0.00E+00	0.00E+00		B12	FAM	Sp	Unkn	P0053	N/A	0.00	0.000	N/A	N/A	0.00E+00	0.00E+00		B12	FAM	Hi	Unkn	P0053	39.27	39.27	0.000
C01	Std-3		C01	FAM	Mc	Std-3	Std-3	21.82	21.91	0.127	104	-0.983	1.04E-01	0.00E+00		C01	FAM	Sa	Std-3	Std-3	22.47	22.35	0.169	106	-0.975	1.06E-01	0.00E+00		C01	FAM	Sp	Std-3	Std-3	21.41	21.50	0.121	104	-0.983	1.04E-01	0.00E+00		C01	FAM	Hi	Std-3	Std-3	22.69	22.91	0.305
C02	Std-3		C02	FAM	Mc	Std-3	Std-3	22.00	21.91	0.127	104	-0.983	1.04E-01	0.00E+00		C02	FAM	Sa	Std-3	Std-3	22.23	22.35	0.169	106	-0.975	1.06E-01	0.00E+00		C02	FAM	Sp	Std-3	Std-3	21.58	21.50	0.121	104	-0.983	1.04E-01	0.00E+00		C02	FAM	Hi	Std-3	Std-3	23.12	22.91	0.305
C03	M0323		C03	FAM	Mc	Unkn	M0323	N/A	0.00	0.000	N/A	N/A	0.00E+00	0.00E+00		C03	FAM	Sa	Unkn	M0323	N/A	0.00	0.000	N/A	N/A	0.00E+00	0.00E+00		C03	FAM	Sp	Unkn	M0323	N/A	0.00	0.000	N/A	N/A	0.00E+00	0.00E+00		C03	FAM	Hi	Unkn	M0323	N/A	0.00	0.000
C04	M0331		C04	FAM	Mc	Unkn	M0331	N/A	0.00	0.000	N/A	N/A	0.00E+00	0.00E+00		C04	FAM	Sa	Unkn	M0331	N/A	0.00	0.000	N/A	N/A	0.00E+00	0.00E+00		C04	FAM	Sp	Unkn	M0331	N/A	0.00	0.000	N/A	N/A	0.00E+00	0.00E+00		C04	FAM	Hi	Unkn	M0331	N/A	0.00	0.000
C05	M0339		C05	FAM	Mc	Unkn	M0339	N/A	0.00	0.000	N/A	N/A	0.00E+00	0.00E+00		C05	FAM	Sa	Unkn	M0339	N/A	0.00	0.000	N/A	N/A	0.00E+00	0.00E+00		C05	FAM	Sp	Unkn	M0339	N/A	0.00	0.000	N/A	N/A	0.00E+00	0.00E+00		C05	FAM	Hi	Unkn	M0339	N/A	0.00	0.000
C06	P0006		C06	FAM	Mc	Unkn	P0006	37.52	37.52	0.000	0.002114	-5675	2.11E-06	0.00E+00		C06	FAM	Sa	Unkn	P0006	N/A	0.00	0.000	N/A	N/A	0.00E+00	0.00E+00		C06	FAM	Sp	Unkn	P0006	N/A	0.00	0.000	N/A	N/A	0.00E+00	0.00E+00		C06	FAM	Hi	Unkn	P0006	N/A	0.00	0.000
C07	P0014		C07	FAM	Mc	Unkn	P0014	N/A	0.00	0.000	N/A	N/A	0.00E+00	0.00E+00		C07	FAM	Sa	Unkn	P0014	N/A	0.00	0.000	N/A	N/A	0.00E+00	0.00E+00		C07 (12.C10)	FAM	Sp	Unkn	P0014	N/A	0.00	0.000	N/A	N/A	0.00E+00	0.00E+00		C07	FAM	Hi	Unkn	P0014	N/A	0.00	0.000
C08	P0022		C08	FAM	Mc	Unkn	P0030	N/A	0.00	0.000	N/A	N/A	0.00E+00	0.00E+00		C08	FAM	Sa	Unkn	P0022	N/A	0.00	0.000	N/A	N/A	0.00E+00	0.00E+00		C08	FAM	Sp	Unkn	P0022	N/A	0.00	0.000	N/A	N/A	0.00E+00	0.00E+00		C08	FAM	Hi	Unkn	P0022	31.21	31.21	0.000
C09	P0030		C09	FAM	Mc	Unkn	P0022	22.92	22.92	0.000	51.83	-1285	5.18E-02	0.00E+00		C09	FAM	Sa	Unkn	P0030	N/A	0.00	0.000	N/A	N/A	0.00E+00	0.00E+00		C09	FAM	Sp	Unkn	P0030	N/A	0.00	0.000	N/A	N/A	0.00E+00	0.00E+00		C09	FAM	Hi	Unkn	P0030	N/A	0.00	0.000
C10	P0038		C10	FAM	Mc	Unkn	P0038	27.26	27.26	0.000	2.571	-2590	2.57E-03	0.00E+00		C10	FAM	Sa	Unkn	P0038	N/A	0.00	0.000	N/A	N/A	0.00E+00	0.00E+00		C10	FAM	Sp	Unkn	P0038	35.95	35.95	0.000	0.005445	-5264	5.45E-06	0.00E+00		C10	FAM	Hi	Unkn	P0038	32.80	32.80	0.000
C11	P0046		C11	FAM	Mc	Unkn	P0046	N/A	0.00	0.000	N/A	N/A	0.00E+00	0.00E+00		C11	FAM	Sa	Unkn	P0046	27.00	27.00	0.000	5.86	-2232	5.86E-03	0.00E+00		C11	FAM	Sp	Unkn	P0046	N/A	0.00	0.000	N/A	N/A	0.00E+00	0.00E+00		C11	FAM	Hi	Unkn	P0046	N/A	0.00	0.000
C12	P0054		C12	FAM	Mc	Unkn	P0054	24.66	24.66	0.000	15.56	-1808	1.56E-02	0.00E+00		C12	FAM	Sa	Unkn	P0054	36.37	36.37	0.000	0.01293	-4889	1.29E-05	0.00E+00		C12	FAM	Sp	Unkn	P0054	N/A	0.00	0.000	N/A	N/A	0.00E+00	0.00E+00		C12	FAM	Hi	Unkn	P0054	30.22	30.22	0.000
D01	Std-4		D01	FAM	Mc	Std-4	Std-4	25.61	25.50	0.149	10.4	-1983	1.04E-02	0.00E+00		D01	FAM	Sa	Std-4	Std-4	26.47	26.22	0.359	10.6	-1975	1.06E-02	0.00E+00		D01	FAM	Sp	Std-4	Std-4	25.20	25.20	0.010	10.4	-1983	1.04E-02	0.00E+00		D01	FAM	Hi	Std-4	Std-4	26.32	26.14	0.250
D02	Std-4		D02	FAM	Mc	Std-4	Std-4	25.39	25.50	0.149	10.4	-1983	1.04E-02	0.00E+00		D02	FAM	Sa	Std-4	Std-4	25.96	26.22	0.359	10.6	-1975	1.06E-02	0.00E+00		D02	FAM	Sp	Std-4	Std-4	25.21	25.20	0.010	10.4	-1983	1.04E-02	0.00E+00		D02	FAM	Hi	Std-4	Std-4	25.96	26.14	0.250
D03	M0324		D03	FAM	Mc	Unkn	M0324	N/A	0.00	0.000	N/A	N/A	0.00E+00	0.00E+00		D03	FAM	Sa	Unkn	M0324	N/A	0.00	0.000	N/A	N/A	0.00E+00	0.00E+00		D03	FAM	Sp	Unkn	M0324	29.37	29.37	0.000	0.5317	-3274	5.32E-04	0.00E+00		D03	FAM	Hi	Unkn	M0324	N/A	0.00	0.000
D04	M0332		D04	FAM	Mc	Unkn	M0332	N/A	0.00	0.000	N/A	N/A	0.00E+00	0.00E+00		D04	FAM	Sa	Unkn	M0332	N/A	0.00	0.000	N/A	N/A	0.00E+00	0.00E+00		D04	FAM	Sp	Unkn	M0332	N/A	0.00	0.000	N/A	N/A	0.00E+00	0.00E+00		D04	FAM	Hi	Unkn	M0332	N/A	0.00	0.000
D05	M0340		D05	FAM	Mc	Unkn	M0340	N/A	0.00	0.000	N/A	N/A	0.00E+00	0.00E+00		D05	FAM	Sa	Unkn	M0340	N/A	0.00	0.000	N/A	N/A	0.00E+00	0.00E+00		D05	FAM	Sp	Unkn	M0340	N/A	0.00	0.000	N/A	N/A	0.00E+00	0.00E+00		D05	FAM	Hi	Unkn	M0340	N/A	0.00	0.000
D06	P0007		D06	FAM	Mc	Unkn	P0007	N/A	0.00	0.000	N/A	N/A	0.00E+00	0.00E+00		D06	FAM	Sa	Unkn	P0007	N/A	0.00	0.000	N/A	N/A	0.00E+00	0.00E+00		D06	FAM	Sp	Unkn	P0007	27.82	27.82	0.000	1.562	-2806	1.56E-03	0.00E+00		D06	FAM	Hi	Unkn	P0007	N/A	0.00	0.000
D07	P0015		D07	FAM	Mc	Unkn	P0015	23.04	23.04	0.000	47.56	-1323	4.76E-02	0.00E+00		D07	FAM	Sa	Unkn	P0015	30.70	30.70	0.000	0.5251	-3280	5.25E-04	0.00E+00		D07 (12.D10)	FAM	Sp	Unkn	P0015	27.56	27.56	0.000	1.748	-2757	1.75E-03	0.00E+00		D07	FAM	Hi	Unkn	P0015	N/A	0.00	0.000
D08	P0023		D08	FAM	Mc	Unkn	P0031	29.55	29.55	0.000	0.5257	-3279	5.26E-04	0.00E+00		D08	FAM	Sa	Unkn	P0023	33.62	33.62	0.000	0.07812	-4107	7.81E-05	0.00E+00		D08	FAM	Sp	Unkn	P0023	32.39	32.39	0.000	0.0651	-4186	6.51E-05	0.00E+00		D08	FAM	Hi	Unkn	P0023	N/A	0.00	0.000
D09	P0031		D09	FAM	Mc	Unkn	P0023	N/A	0.00	0.000	N/A	N/A	0.00E+00	0.00E+00		D09	FAM	Sa	Unkn	P0031	N/A	0.00	0.000	N/A	N/A	0.00E+00	0.00E+00		D09	FAM	Sp	Unkn	P0031	34.66	34.66	0.000	0.01335	-4875	1.33E-05	0.00E+00		D09	FAM	Hi	Unkn	P0031	36.03	36.03	0.000
D10	P0039		D10	FAM	Mc	Unkn	P0039	25.61	25.61	0.000	8.043	-2095	8.04E-03	0.00E+00		D10	FAM	Sa	Unkn	P0039	39.64	39.64	0.000	0.001526	-5817	1.53E-06	0.00E+00		D10	FAM	Sp	Unkn	P0039	26.02	26.02	0.000	5.485	-2261	5.49E-03	0.00E+00		D10	FAM	Hi	Unkn	P0039	N/A	0.00	0.000
D11	P0047		D11	FAM	Mc	Unkn	P0047	33.15	33.15	0.000	0.04348	-4362	4.35E-05	0.00E+00		D11	FAM	Sa	Unkn	P0047	N/A	0.00	0.000	N/A	N/A	0.00E+00	0.00E+00		D11	FAM	Sp	Unkn	P0047	38.63	38.63	0.000	0.0008407	-6075	8.41E-07	0.00E+00		D11	FAM	Hi	Unkn	P0047	N/A	0.00	0.000
D12	P0055		D12	FAM	Mc	Unkn	P0055	28.89	28.89	0.000	0.8312	-3080	8.31E-04	0.00E+00		D12	FAM	Sa	Unkn	P0055	N/A	0.00	0.000	N/A	N/A	0.00E+00	0.00E+00		D12	FAM	Sp	Unkn	P0055	38.70	38.70	0.000	0.0008034	-6095	8.03E-07	0.00E+00		D12	FAM	Hi	Unkn	P0055	N/A	0.00	0.000
E01	Std-5		E01	FAM	Mc	Std-5	Std-5	28.83	28.66	0.249	1.04	-2983	1.04E-03	0.00E+00		E01	FAM	Sa	Std-5	Std-5	29.81	29.73	0.116	1.06	-2975	1.06E-03	0.00E+00		E01	FAM	Sp	Std-5	Std-5	28.53	28.58	0.064	1.04	-2983	1.04E-03	0.00E+00		E01	FAM	Hi	Std-5	Std-5	29.99	30.05	0.080
E02	Std-5		E02	FAM	Mc	Std-5	Std-5	28.48	28.66	0.249	1.04	-2983	1.04E-03	0.00E+00		E02	FAM	Sa	Std-5	Std-5	29.65	29.73	0.116	1.06	-2975	1.06E-03	0.00E+00		E02	FAM	Sp	Std-5	Std-5	28.62	28.58	0.064	1.04	-2983	1.04E-03	0.00E+00		E02	FAM	Hi	Std-5	Std-5	30.10	30.05	0.080
E03	M0325		E03	FAM	Mc	Unkn	M0325	N/A	0.00	0.000	N/A	N/A	0.00E+00	0.00E+00		E03	FAM	Sa	Unkn	M0325	N/A	0.00	0.000	N/A	N/A	0.00E+00	0.00E+00		E03	FAM	Sp	Unkn	M0325	N/A	0.00	0.000	N/A	N/A	0.00E+00	0.00E+00		E03	FAM	Hi	Unkn	M0325	N/A	0.00	0.000
E04	M0333		E04	FAM	Mc	Unkn	M0333	N/A	0.00	0.000	N/A	N/A	0.00E+00	0.00E+00		E04	FAM	Sa	Unkn	M0333	N/A	0.00	0.000	N/A	N/A	0.00E+00	0.00E+00		E04	FAM	Sp	Unkn	M0333	N/A	0.00	0.000	N/A	N/A	0.00E+00	0.00E+00		E04	FAM	Hi	Unkn	M0333	N/A	0.00	0.000
E05	M0341		E05	FAM	Mc	Unkn	M0341	N/A	0.00	0.000	N/A	N/A	0.00E+00	0.00E+00		E05	FAM	Sa	Unkn	M0341	N/A	0.00	0.000	N/A	N/A	0.00E+00	0.00E+00		E05	FAM	Sp	Unkn	M0341	N/A	0.00	0.000	N/A	N/A	0.00E+00	0.00E+00		E05	FAM	Hi	Unkn	M0341	N/A	0.00	0.000
E06	P0008		E06	FAM	Mc	Unkn	P0008	N/A	0.00	0.000	N/A	N/A	0.00E+00	0.00E+00		E06	FAM	Sa	Unkn	P0008	32.20	32.20	0.000	0.1963	-3707	1.96E-04	0.00E+00		E06	FAM	Sp	Unkn	P0008	N/A	0.00	0.000	N/A	N/A	0.00E+00	0.00E+00		E06	FAM	Hi	Unkn	P0008	N/A	0.00	0.000
E07	P0016		E07	FAM	Mc	Unkn	P0016	N/A	0.00	0.000	N/A	N/A	0.00E+00	0.00E+00		E07	FAM	Sa	Unkn	P0016	N/A	0.00	0.000	N/A	N/A	0.00E+00	0.00E+00		E07 (12.E10)	FAM	Sp	Unkn	P0016	25.57	25.57	0.000	6.851	-2164	6.85E-03	0.00E+00		E07	FAM	Hi	Unkn	P0016	38.61	38.61	0.000
E08	P0024		E08	FAM	Mc	Unkn	P0032	N/A	0.00	0.000	N/A	N/A	0.00E+00	0.00E+00		E08	FAM	Sa	Unkn	P0024	33.21	33.21	0.000	0.102	-3991	1.02E-04	0.00E+00		E08	FAM	Sp	Unkn	P0024	N/A	0.00	0.000	N/A	N/A	0.00E+00	0.00E+00		E08	FAM	Hi	Unkn	P0024	27.90	27.90	0.000
E09	P0032		E09	FAM	Mc	Unkn	P0024	22.70	22.70	0.000	60.39	-1219	6.04E-02	0.00E+00		E09	FAM	Sa	Unkn	P0032	26.39	26.39	0.000	8.772	-2057	8.77E-03	0.00E+00		E09	FAM	Sp	Unkn	P0032	N/A	0.00	0.000	N/A	N/A	0.00E+00	0.00E+00		E09	FAM	Hi	Unkn	P0032	N/A	0.00	0.000
E10	P0040		E10	FAM	Mc	Unkn	P0040	N/A	0.00	0.000	N/A	N/A	0.00E+00	0.00E+00		E10	FAM	Sa	Unkn	P0040	N/A	0.00	0.000	N/A	N/A	0.00E+00	0.00E+00		E10	FAM	Sp	Unkn	P0040	34.96	34.96	0.000	0.01088	-4963	1.09E-05	0.00E+00		E10	FAM	Hi	Unkn	P0040	39.73	39.73	0.000
E11	P0048		E11	FAM	Mc	Unkn	P0048	N/A	0.00	0.000	N/A	N/A	0.00E+00	0.00E+00		E11	FAM	Sa	Unkn	P0048	34.18	34.18	0.000	0.05389	-4268	5.39E-05	0.00E+00		E11	FAM	Sp	Unkn	P0048	N/A	0.00	0.000	N/A	N/A	0.00E+00	0.00E+00		E11	FAM	Hi	Unkn	P0048	N/A	0.00	0.000
E12	P0056		E12	FAM	Mc	Unkn	P0056	N/A	0.00	0.000	N/A	N/A	0.00E+00	0.00E+00		E12	FAM	Sa	Unkn	P0056	N/A	0.00	0.000	N/A	N/A	0.00E+00	0.00E+00		E12	FAM	Sp	Unkn	P0056	N/A	0.00	0.000	N/A	N/A	0.00E+00	0.00E+00		E12	FAM	Hi	Unkn	P0056	37.80	37.80	0.000
F01	Std-6		F01	FAM	Mc	Std-6	Std-6	31.99	32.14	0.208	0.104	-3983	1.04E-04	0.00E+00		F01	FAM	Sa	Std-6	Std-6	33.20	33.06	0.191	0.106	-3975	1.06E-04	0.00E+00		F01	FAM	Sp	Std-6	Std-6	32.32	32.04	0.397	0.104	-3983	1.04E-04	0.00E+00		F01	FAM	Hi	Std-6	Std-6	33.61	33.37	0.336
F02	Std-6		F02	FAM	Mc	Std-6	Std-6	32.29	32.14	0.208	0.104	-3983	1.04E-04	0.00E+00		F02	FAM	Sa	Std-6	Std-6	32.93	33.06	0.191	0.106	-3975	1.06E-04	0.00E+00		F02	FAM	Sp	Std-6	Std-6	31.76	32.04	0.397	0.104	-3983	1.04E-04	0.00E+00		F02	FAM	Hi	Std-6	Std-6	33.13	33.37	0.336
F03	M0326		F03	FAM	Mc	Unkn	M0326	N/A	0.00	0.000	N/A	N/A	0.00E+00	0.00E+00		F03	FAM	Sa	Unkn	M0326	31.50	31.50	0.000	0.3104	-3508	3.10E-04	0.00E+00		F03	FAM	Sp	Unkn	M0326	29.94	29.94	0.000	0.3568	-3448	3.57E-04	0.00E+00		F03	FAM	Hi	Unkn	M0326	N/A	0.00	0.000
F04	M0334		F04	FAM	Mc	Unkn	M0334	N/A	0.00	0.000	N/A	N/A	0.00E+00	0.00E+00		F04	FAM	Sa	Unkn	M0334	N/A	0.00	0.000	N/A	N/A	0.00E+00	0.00E+00		F04	FAM	Sp	Unkn	M0334	N/A	0.00	0.000	N/A	N/A	0.00E+00	0.00E+00		F04	FAM	Hi	Unkn	M0334	N/A	0.00	0.000
F05	P0001		F05	FAM	Mc	Unkn	P0001	32.26	32.26	0.000	0.08033	-4095	8.03E-05	0.00E+00		F05	FAM	Sa	Unkn	P0001	N/A	0.00	0.000	N/A	N/A	0.00E+00	0.00E+00		F05	FAM	Sp	Unkn	P0001	26.77	26.77	0.000	3.257	-2487	3.26E-03	0.00E+00		F05	FAM	Hi	Unkn	P0001	28.49	28.49	0.000
F06	P0009		F06	FAM	Mc	Unkn	P0009	26.83	26.83	0.000	3.462	-2461	3.46E-03	0.00E+00		F06	FAM	Sa	Unkn	P0009	N/A	0.00	0.000	N/A	N/A	0.00E+00	0.00E+00		F06	FAM	Sp	Unkn	P0009	N/A	0.00	0.000	N/A	N/A	0.00E+00	0.00E+00		F06	FAM	Hi	Unkn	P0009	25.98	25.98	0.000
F07	P0017		F07	FAM	Mc	Unkn	P0017	N/A	0.00	0.000	N/A	N/A	0.00E+00	0.00E+00		F07	FAM	Sa	Unkn	P0017	44.77	44.77	0.000	5.364e-05	-7271	5.36E-08	0.00E+00		F07 (12.F10)	FAM	Sp	Unkn	P0017	40.90	40.90	0.000	0.0001888	-6724	1.89E-07	0.00E+00		F07	FAM	Hi	Unkn	P0017	39.97	39.97	0.000
F08	P0025		F08	FAM	Mc	Unkn	P0033	31.93	31.93	0.000	0.1015	-3994	1.01E-04	0.00E+00		F08	FAM	Sa	Unkn	P0025	39.47	39.47	0.000	0.001712	-5766	1.71E-06	0.00E+00		F08	FAM	Sp	Unkn	P0025	22.31	22.31	0.000	72.68	-1139	7.27E-02	0.00E+00		F08	FAM	Hi	Unkn	P0025	25.24	25.24	0.000
F09	P0033		F09	FAM	Mc	Unkn	P0025	23.48	23.48	0.000	35.05	-1455	3.51E-02	0.00E+00		F09	FAM	Sa	Unkn	P0033	N/A	0.00	0.000	N/A	N/A	0.00E+00	0.00E+00		F09	FAM	Sp	Unkn	P0033	32.80	32.80	0.000	0.04891	-4311	4.89E-05	0.00E+00		F09	FAM	Hi	Unkn	P0033	36.31	36.31	0.000
F10	P0041		F10	FAM	Mc	Unkn	P0041	23.87	23.87	0.000	26.85	-1571	2.69E-02	0.00E+00		F10	FAM	Sa	Unkn	P0041	32.78	32.78	0.000	0.1346	-3871	1.35E-04	0.00E+00		F10	FAM	Sp	Unkn	P0041	N/A	0.00	0.000	N/A	N/A	0.00E+00	0.00E+00		F10	FAM	Hi	Unkn	P0041	29.44	29.44	0.000
F11	P0049		F11	FAM	Mc	Unkn	P0049	N/A	0.00	0.000	N/A	N/A	0.00E+00	0.00E+00		F11	FAM	Sa	Unkn	P0049	33.84	33.84	0.000	0.06761	-4170	6.76E-05	0.00E+00		F11	FAM	Sp	Unkn	P0049	N/A	0.00	0.000	N/A	N/A	0.00E+00	0.00E+00		F11	FAM	Hi	Unkn	P0049	N/A	0.00	0.000
F12	P0057		F12	FAM	Mc	Unkn	P0057	30.56	30.56	0.000	0.2605	-3584	2.61E-04	0.00E+00		F12	FAM	Sa	Unkn	P0057	N/A	0.00	0.000	N/A	N/A	0.00E+00	0.00E+00		F12	FAM	Sp	Unkn	P0057	38.51	38.51	0.000	0.0009178	-6037	9.18E-07	0.00E+00		F12	FAM	Hi	Unkn	P0057	23.08	23.08	0.000
G01	Std-7		G01	FAM	Mc	Std-7	Std-7	34.61	34.82	0.297	0.0104	-4983	1.04E-05	0.00E+00		G01				Std-7									G01	FAM	Sp	Std-7	Std-7	35.45	34.68	1084	0.0104	-4983	1.04E-05	0.00E+00		G01				Std-7
G02	Std-7		G02	FAM	Mc	Std-7	Std-7	35.03	34.82	0.297	0.0104	-4983	1.04E-05	0.00E+00		G02				Std-7									G02	FAM	Sp	Std-7	Std-7	33.91	34.68	1084	0.0104	-4983	1.04E-05	0.00E+00		G02				Std-7
G03	M0327		G03	FAM	Mc	Unkn	M0327	N/A	0.00	0.000	N/A	N/A	0.00E+00	0.00E+00		G03	FAM	Sa	Unkn	M0327	N/A	0.00	0.000	N/A	N/A	0.00E+00	0.00E+00		G03	FAM	Sp	Unkn	M0327	30.64	30.64	0.000	0.2203	-3657	2.20E-04	0.00E+00		G03	FAM	Hi	Unkn	M0327	N/A	0.00	0.000
G04	M0335		G04	FAM	Mc	Unkn	M0335	N/A	0.00	0.000	N/A	N/A	0.00E+00	0.00E+00		G04	FAM	Sa	Unkn	M0335	N/A	0.00	0.000	N/A	N/A	0.00E+00	0.00E+00		G04	FAM	Sp	Unkn	M0335	32.50	32.50	0.000	0.06011	-4221	6.01E-05	0.00E+00		G04	FAM	Hi	Unkn	M0335	N/A	0.00	0.000
G05	P0002		G05	FAM	Mc	Unkn	P0002	N/A	0.00	0.000	N/A	N/A	0.00E+00	0.00E+00		G05	FAM	Sa	Unkn	P0002	30.56	30.56	0.000	0.5736	-3241	5.74E-04	0.00E+00		G05	FAM	Sp	Unkn	P0002	N/A	0.00	0.000	N/A	N/A	0.00E+00	0.00E+00		G05	FAM	Hi	Unkn	P0002	29.03	29.03	0.000
G06	P0010		G06	FAM	Mc	Unkn	P0010	N/A	0.00	0.000	N/A	N/A	0.00E+00	0.00E+00		G06	FAM	Sa	Unkn	P0010	N/A	0.00	0.000	N/A	N/A	0.00E+00	0.00E+00		G06	FAM	Sp	Unkn	P0010	N/A	0.00	0.000	N/A	N/A	0.00E+00	0.00E+00		G06	FAM	Hi	Unkn	P0010	N/A	0.00	0.000
G07	P0018		G07	FAM	Mc	Unkn	P0018	23.70	23.70	0.000	30.08	-1522	3.01E-02	0.00E+00		G07	FAM	Sa	Unkn	P0018	N/A	0.00	0.000	N/A	N/A	0.00E+00	0.00E+00		G07 (12.G10)	FAM	Sp	Unkn	P0018	31.41	31.41	0.000	0.1249	-3903	1.25E-04	0.00E+00		G07	FAM	Hi	Unkn	P0018	33.54	33.54	0.000
G08	P0026		G08	FAM	Mc	Unkn	P0034	29.64	29.64	0.000	0.4943	-3306	4.94E-04	0.00E+00		G08	FAM	Sa	Unkn	P0026	N/A	0.00	0.000	N/A	N/A	0.00E+00	0.00E+00		G08	FAM	Sp	Unkn	P0026	29.66	29.66	0.000	0.4344	-3362	4.34E-04	0.00E+00		G08	FAM	Hi	Unkn	P0026	24.01	24.01	0.000
G09	P0034		G09	FAM	Mc	Unkn	P0026	19.65	19.65	0.000	497.7	-0.303	4.98E-01	0.00E+00		G09	FAM	Sa	Unkn	P0034	N/A	0.00	0.000	N/A	N/A	0.00E+00	0.00E+00		G09	FAM	Sp	Unkn	P0034	22.71	22.71	0.000	54.9	-1260	5.49E-02	0.00E+00		G09	FAM	Hi	Unkn	P0034	22.77	22.77	0.000
G10	P0042		G10	FAM	Mc	Unkn	P0042	23.48	23.48	0.000	35.2	-1454	3.52E-02	0.00E+00		G10	FAM	Sa	Unkn	P0042	39.87	39.87	0.000	0.001312	-5882	1.31E-06	0.00E+00		G10	FAM	Sp	Unkn	P0042	31.77	31.77	0.000	0.1002	-3999	1.00E-04	0.00E+00		G10	FAM	Hi	Unkn	P0042	34.29	34.29	0.000
G11	P0050		G11	FAM	Mc	Unkn	P0050	24.46	24.46	0.000	17.83	-1749	1.78E-02	0.00E+00		G11	FAM	Sa	Unkn	P0050	38.89	38.89	0.000	0.002498	-5602	2.50E-06	0.00E+00		G11	FAM	Sp	Unkn	P0050	24.65	24.65	0.000	14.25	-1846	1.42E-02	0.00E+00		G11	FAM	Hi	Unkn	P0050	27.33	27.33	0.000
G12	P0058		G12	FAM	Mc	Unkn	P0058	N/A	0.00	0.000	N/A	N/A	0.00E+00	0.00E+00		G12	FAM	Sa	Unkn	P0058	37.68	37.68	0.000	0.005497	-5260	5.50E-06	0.00E+00		G12	FAM	Sp	Unkn	P0058	38.72	38.72	0.000	0.0007904	-6102	7.90E-07	0.00E+00		G12	FAM	Hi	Unkn	P0058	N/A	0.00	0.000
H01	NTC		H01	FAM	Mc	NTC	NTC	N/A	0.00	0.000	N/A	N/A	0.00E+00	0.00E+00		H01	FAM	Sa	NTC	NTC	N/A	0.00	0.000	N/A	N/A	0.00E+00	0.00E+00		H01	FAM	Sp	NTC	NTC	N/A	0.00	0.000	N/A	N/A	0.00E+00	0.00E+00		H01	FAM	Hi	NTC	NTC	N/A	0.00	0.000
H02	NTC		H02	FAM	Mc	NTC	NTC	N/A	0.00	0.000	N/A	N/A	0.00E+00	0.00E+00		H02	FAM	Sa	NTC	NTC	N/A	0.00	0.000	N/A	N/A	0.00E+00	0.00E+00		H02	FAM	Sp	NTC	NTC	N/A	0.00	0.000	N/A	N/A	0.00E+00	0.00E+00		H02	FAM	Hi	NTC	NTC	N/A	0.00	0.000
H03	M0328		H03	FAM	Mc	Unkn	M0328	36.30	36.30	0.000	0.004915	-5309	4.91E-06	0.00E+00		H03	FAM	Sa	Unkn	M0328	N/A	0.00	0.000	N/A	N/A	0.00E+00	0.00E+00		H03	FAM	Sp	Unkn	M0328	N/A	0.00	0.000	N/A	N/A	0.00E+00	0.00E+00		H03	FAM	Hi	Unkn	M0328	N/A	0.00	0.000
H04	M0336		H04	FAM	Mc	Unkn	M0336	N/A	0.00	0.000	N/A	N/A	0.00E+00	0.00E+00		H04	FAM	Sa	Unkn	M0336	38.33	38.33	0.000	0.003601	-5444	3.60E-06	0.00E+00		H04	FAM	Sp	Unkn	M0336	N/A	0.00	0.000	N/A	N/A	0.00E+00	0.00E+00		H04	FAM	Hi	Unkn	M0336	N/A	0.00	0.000
H05	P0003		H05	FAM	Mc	Unkn	P0003	29.05	29.05	0.000	0.7447	-3128	7.45E-04	0.00E+00		H05	FAM	Sa	Unkn	P0003	N/A	0.00	0.000	N/A	N/A	0.00E+00	0.00E+00		H05	FAM	Sp	Unkn	P0003	21.45	21.45	0.000	131.9	-0.880	1.32E-01	0.00E+00		H05	FAM	Hi	Unkn	P0003	23.84	23.84	0.000
H06	P0011		H06	FAM	Mc	Unkn	P0011	N/A	0.00	0.000	N/A	N/A	0.00E+00	0.00E+00		H06	FAM	Sa	Unkn	P0011	N/A	0.00	0.000	N/A	N/A	0.00E+00	0.00E+00		H06	FAM	Sp	Unkn	P0011	N/A	0.00	0.000	N/A	N/A	0.00E+00	0.00E+00		H06	FAM	Hi	Unkn	P0011	34.51	34.51	0.000
H07	P0019		H07	FAM	Mc	Unkn	P0019	27.91	27.91	0.000	1.635	-2786	1.64E-03	0.00E+00		H07	FAM	Sa	Unkn	P0019	N/A	0.00	0.000	N/A	N/A	0.00E+00	0.00E+00		H07 (12.H10)	FAM	Sp	Unkn	P0019	N/A	0.00	0.000	N/A	N/A	0.00E+00	0.00E+00		H07	FAM	Hi	Unkn	P0019	29.01	29.01	0.000
H08	P0027		H08	FAM	Mc	Unkn	P0035	27.21	27.21	0.000	2.647	-2577	2.65E-03	0.00E+00		H08	FAM	Sa	Unkn	P0027	N/A	0.00	0.000	N/A	N/A	0.00E+00	0.00E+00		H08	FAM	Sp	Unkn	P0027	N/A	0.00	0.000	N/A	N/A	0.00E+00	0.00E+00		H08	FAM	Hi	Unkn	P0027	N/A	0.00	0.000
H09	P0035		H09	FAM	Mc	Unkn	P0027	N/A	0.00	0.000	N/A	N/A	0.00E+00	0.00E+00		H09	FAM	Sa	Unkn	P0035	33.20	33.20	0.000	0.1022	-3991	1.02E-04	0.00E+00		H09	FAM	Sp	Unkn	P0035	28.39	28.39	0.000	1.053	-2978	1.05E-03	0.00E+00		H09	FAM	Hi	Unkn	P0035	31.50	31.50	0.000
H10	P0043		H10	FAM	Mc	Unkn	P0043	29.44	29.44	0.000	0.5682	-3246	5.68E-04	0.00E+00		H10	FAM	Sa	Unkn	P0043	33.26	33.26	0.000	0.09868	-4006	9.87E-05	0.00E+00		H10	FAM	Sp	Unkn	P0043	N/A	0.00	0.000	N/A	N/A	0.00E+00	0.00E+00		H10	FAM	Hi	Unkn	P0043	41.03	41.03	0.000
H11	P0051		H11	FAM	Mc	Unkn	P0051	35.43	35.43	0.000	0.008977	-5047	8.98E-06	0.00E+00		H11	FAM	Sa	Unkn	P0051	N/A	0.00	0.000	N/A	N/A	0.00E+00	0.00E+00		H11	FAM	Sp	Unkn	P0051	N/A	0.00	0.000	N/A	N/A	0.00E+00	0.00E+00		H11	FAM	Hi	Unkn	P0051	N/A	0.00	0.000
H12	P0059		H12	FAM	Mc	Unkn	P0059	N/A	0.00	0.000	N/A	N/A	0.00E+00	0.00E+00		H12	FAM	Sa	Unkn	P0059	39.35	39.35	0.000	0.001849	-5733	1.85E-06	0.00E+00		H12	FAM	Sp	Unkn	P0059	N/A	0.00	0.000	N/A	N/A	0.00E+00	0.00E+00		H12	FAM	Hi	Unkn	P0059	N/A	0.00	0.000
[truncated: 16 more columns]

## Sheet: plate_06
			Well	Fluor	Target	Content	Sample	Cq	Cq Mean	Cq Std. Dev	Starting Quantity (SQ)	Log Starting Quantity	SQ Mean	SQ Std. Dev		Well	Fluor	Target	Content	Sample	Cq	Cq Mean	Cq Std. Dev	Starting Quantity (SQ)	Log Starting Quantity	SQ Mean	SQ Std. Dev		Well	Fluor	Target	Content	Sample	Cq	Cq Mean	Cq Std. Dev	Starting Quantity (SQ)	Log Starting Quantity	SQ Mean	SQ Std. Dev		Well	Fluor	Target	Content	Sample	Cq	Cq Mean	Cq Std. Dev
A01	Std-1		A01	FAM	Mc	Std-1	Std-1	15.10	15.10	0.006	10100	1004	1.01E+01	0.00E+00		A01	FAM	Sa	Std-1	Std-1	16.44	16.35	0.122	10600	1025	1.06E+01	0.00E+00		A01	FAM	Sp	Std-1	Std-1	13.94	14.29	0.499	10400	1017	1.04E+01	0.00E+00		A01	FAM	Hi	Std-1	Std-1	16.30	16.32	0.035
A02	Std-1		A02	FAM	Mc	Std-1	Std-1	15.11	15.10	0.006	10100	1004	1.01E+01	0.00E+00		A02	FAM	Sa	Std-1	Std-1	16.26	16.35	0.122	10600	1025	1.06E+01	0.00E+00		A02	FAM	Sp	Std-1	Std-1	14.65	14.29	0.499	10400	1017	1.04E+01	0.00E+00		A02	FAM	Hi	Std-1	Std-1	16.35	16.32	0.035
A03	P0060		A03	FAM	Mc	Unkn	P0060	24.52	24.52	0.000	17.8	-1750	1.78E-02	0.00E+00		A03	FAM	Sa	Unkn	P0060	N/A	0.00	0.000	N/A	N/A	0.00E+00	0.00E+00		A03	FAM	Sp	Unkn	P0060	N/A	0.00	0.000	N/A	N/A	0.00E+00	0.00E+00		A03	FAM	Hi	Unkn	P0060	28.61	28.61	0.000
A04	P0068		A04	FAM	Mc	Unkn	P0068	N/A	0.00	0.000	N/A	N/A	0.00E+00	0.00E+00		A04	FAM	Sa	Unkn	P0068	N/A	0.00	0.000	N/A	N/A	0.00E+00	0.00E+00		A04	FAM	Sp	Unkn	P0068	N/A	0.00	0.000	N/A	N/A	0.00E+00	0.00E+00		A04	FAM	Hi	Unkn	P0068	N/A	0.00	0.000
A05	P0076		A05	FAM	Mc	Unkn	P0076	N/A	0.00	0.000	N/A	N/A	0.00E+00	0.00E+00		A05	FAM	Sa	Unkn	P0076	28.38	28.38	0.000	3.471	-2460	3.47E-03	0.00E+00		A05	FAM	Sp	Unkn	P0076	N/A	0.00	0.000	N/A	N/A	0.00E+00	0.00E+00		A05	FAM	Hi	Unkn	P0076	N/A	0.00	0.000
A06	P0084		A06	FAM	Mc	Unkn	P0084	N/A	0.00	0.000	N/A	N/A	0.00E+00	0.00E+00		A06	FAM	Sa	Unkn	P0084	N/A	0.00	0.000	N/A	N/A	0.00E+00	0.00E+00		A06	FAM	Sp	Unkn	P0084	24.42	24.42	0.000	14.76	-1831	1.48E-02	0.00E+00		A06	FAM	Hi	Unkn	P0084	23.24	23.24	0.000
A07	P0092		A07	FAM	Mc	Unkn	P0092	N/A	0.00	0.000	N/A	N/A	0.00E+00	0.00E+00		A07	FAM	Sa	Unkn	P0092	39.91	39.91	0.000	0.002111	-5675	2.11E-06	0.00E+00		A07	FAM	Sp	Unkn	P0092	N/A	0.00	0.000	N/A	N/A	0.00E+00	0.00E+00		A07	FAM	Hi	Unkn	P0092	N/A	0.00	0.000
A08	P0100		A08	FAM	Mc	Unkn	P0100	29.54	29.54	0.000	0.6044	-3219	6.04E-04	0.00E+00		A08	FAM	Sa	Unkn	P0100	N/A	0.00	0.000	N/A	N/A	0.00E+00	0.00E+00		A08	FAM	Sp	Unkn	P0100	N/A	0.00	0.000	N/A	N/A	0.00E+00	0.00E+00		A08	FAM	Hi	Unkn	P0100	N/A	0.00	0.000
A09	P0108		A09	FAM	Mc	Unkn	P0108	N/A	0.00	0.000	N/A	N/A	0.00E+00	0.00E+00		A09	FAM	Sa	Unkn	P0108	N/A	0.00	0.000	N/A	N/A	0.00E+00	0.00E+00		A09	FAM	Sp	Unkn	P0108	N/A	0.00	0.000	N/A	N/A	0.00E+00	0.00E+00		A09	FAM	Hi	Unkn	P0108	N/A	0.00	0.000
A10	P0116		A10	FAM	Mc	Unkn	P0116	N/A	0.00	0.000	N/A	N/A	0.00E+00	0.00E+00		A10	FAM	Sa	Unkn	P0116	31.93	31.93	0.000	0.355	-3450	3.55E-04	0.00E+00		A10	FAM	Sp	Unkn	P0116	N/A	0.00	0.000	N/A	N/A	0.00E+00	0.00E+00		A10	FAM	Hi	Unkn	P0116	N/A	0.00	0.000
A11	P0124		A11	FAM	Mc	Unkn	P0124	34.59	34.59	0.000	0.02027	-4693	2.03E-05	0.00E+00		A11	FAM	Sa	Unkn	P0124	N/A	0.00	0.000	N/A	N/A	0.00E+00	0.00E+00		A11	FAM	Sp	Unkn	P0124	38.22	38.22	0.000	0.001338	-5874	1.34E-06	0.00E+00		A11	FAM	Hi	Unkn	P0124	N/A	0.00	0.000
A12	P0132		A12	FAM	Mc	Unkn	P0132	N/A	0.00	0.000	N/A	N/A	0.00E+00	0.00E+00		A12	FAM	Sa	Unkn	P0132	36.00	36.00	0.000	0.02605	-4584	2.61E-05	0.00E+00		A12	FAM	Sp	Unkn	P0132	N/A	0.00	0.000	N/A	N/A	0.00E+00	0.00E+00		A12	FAM	Hi	Unkn	P0132	N/A	0.00	0.000
B01	Std-2		B01	FAM	Mc	Std-2	Std-2	18.51	18.53	0.026	1010	0.004	1.01E+00	0.00E+00		B01	FAM	Sa	Std-2	Std-2	19.57	19.48	0.129	1060	0.025	1.06E+00	0.00E+00		B01	FAM	Sp	Std-2	Std-2	18.00	18.14	0.199	1040	0.017	1.04E+00	0.00E+00		B01	FAM	Hi	Std-2	Std-2	19.35	19.38	0.040
B02	Std-2		B02	FAM	Mc	Std-2	Std-2	18.54	18.53	0.026	1010	0.004	1.01E+00	0.00E+00		B02	FAM	Sa	Std-2	Std-2	19.38	19.48	0.129	1060	0.025	1.06E+00	0.00E+00		B02	FAM	Sp	Std-2	Std-2	18.28	18.14	0.199	1040	0.017	1.04E+00	0.00E+00		B02	FAM	Hi	Std-2	Std-2	19.41	19.38	0.040
B03	P0061		B03	FAM	Mc	Unkn	P0061	N/A	0.00	0.000	N/A	N/A	0.00E+00	0.00E+00		B03	FAM	Sa	Unkn	P0061	N/A	0.00	0.000	N/A	N/A	0.00E+00	0.00E+00		B03	FAM	Sp	Unkn	P0061	N/A	0.00	0.000	N/A	N/A	0.00E+00	0.00E+00		B03	FAM	Hi	Unkn	P0061	N/A	0.00	0.000
B04	P0069		B04	FAM	Mc	Unkn	P0069	N/A	0.00	0.000	N/A	N/A	0.00E+00	0.00E+00		B04	FAM	Sa	Unkn	P0069	N/A	0.00	0.000	N/A	N/A	0.00E+00	0.00E+00		B04	FAM	Sp	Unkn	P0069	N/A	0.00	0.000	N/A	N/A	0.00E+00	0.00E+00		B04	FAM	Hi	Unkn	P0069	N/A	0.00	0.000
B05	P0077		B05	FAM	Mc	Unkn	P0077	30.99	30.99	0.000	0.2286	-3641	2.29E-04	0.00E+00		B05	FAM	Sa	Unkn	P0077	N/A	0.00	0.000	N/A	N/A	0.00E+00	0.00E+00		B05	FAM	Sp	Unkn	P0077	N/A	0.00	0.000	N/A	N/A	0.00E+00	0.00E+00		B05	FAM	Hi	Unkn	P0077	N/A	0.00	0.000
B06	P0085		B06	FAM	Mc	Unkn	P0085	N/A	0.00	0.000	N/A	N/A	0.00E+00	0.00E+00		B06	FAM	Sa	Unkn	P0085	N/A	0.00	0.000	N/A	N/A	0.00E+00	0.00E+00		B06	FAM	Sp	Unkn	P0085	N/A	0.00	0.000	N/A	N/A	0.00E+00	0.00E+00		B06	FAM	Hi	Unkn	P0085	N/A	0.00	0.000
B07	P0093		B07	FAM	Mc	Unkn	P0093	N/A	0.00	0.000	N/A	N/A	0.00E+00	0.00E+00		B07	FAM	Sa	Unkn	P0093	N/A	0.00	0.000	N/A	N/A	0.00E+00	0.00E+00		B07	FAM	Sp	Unkn	P0093	N/A	0.00	0.000	N/A	N/A	0.00E+00	0.00E+00		B07	FAM	Hi	Unkn	P0093	N/A	0.00	0.000
B08	P0101		B08	FAM	Mc	Unkn	P0101	N/A	0.00	0.000	N/A	N/A	0.00E+00	0.00E+00		B08	FAM	Sa	Unkn	P0101	N/A	0.00	0.000	N/A	N/A	0.00E+00	0.00E+00		B08	FAM	Sp	Unkn	P0101	N/A	0.00	0.000	N/A	N/A	0.00E+00	0.00E+00		B08	FAM	Hi	Unkn	P0101	N/A	0.00	0.000
B09	P0109		B09	FAM	Mc	Unkn	P0109	N/A	0.00	0.000	N/A	N/A	0.00E+00	0.00E+00		B09	FAM	Sa	Unkn	P0109	33.42	33.42	0.000	0.1369	-3864	1.37E-04	0.00E+00		B09	FAM	Sp	Unkn	P0109	N/A	0.00	0.000	N/A	N/A	0.00E+00	0.00E+00		B09	FAM	Hi	Unkn	P0109	N/A	0.00	0.000
B10	P0117		B10	FAM	Mc	Unkn	P0117	27.47	27.47	0.000	2.441	-2612	2.44E-03	0.00E+00		B10	FAM	Sa	Unkn	P0117	N/A	0.00	0.000	N/A	N/A	0.00E+00	0.00E+00		B10	FAM	Sp	Unkn	P0117	N/A	0.00	0.000	N/A	N/A	0.00E+00	0.00E+00		B10	FAM	Hi	Unkn	P0117	37.93	37.93	0.000
B11	P0125		B11	FAM	Mc	Unkn	P0125	N/A	0.00	0.000	N/A	N/A	0.00E+00	0.00E+00		B11	FAM	Sa	Unkn	P0125	N/A	0.00	0.000	N/A	N/A	0.00E+00	0.00E+00		B11	FAM	Sp	Unkn	P0125	N/A	0.00	0.000	N/A	N/A	0.00E+00	0.00E+00		B11	FAM	Hi	Unkn	P0125	N/A	0.00	0.000
B12	P0133		B12	FAM	Mc	Unkn	P0133	N/A	0.00	0.000	N/A	N/A	0.00E+00	0.00E+00		B12	FAM	Sa	Unkn	P0133	N/A	0.00	0.000	N/A	N/A	0.00E+00	0.00E+00		B12	FAM	Sp	Unkn	P0133	N/A	0.00	0.000	N/A	N/A	0.00E+00	0.00E+00		B12	FAM	Hi	Unkn	P0133	N/A	0.00	0.000
C01	Std-3		C01	FAM	Mc	Std-3	Std-3	21.63	21.84	0.297	101	-0.996	1.01E-01	0.00E+00		C01	FAM	Sa	Std-3	Std-3	22.78	22.76	0.036	106	-0.975	1.06E-01	0.00E+00		C01	FAM	Sp	Std-3	Std-3	21.86	21.80	0.085	104	-0.983	1.04E-01	0.00E+00		C01	FAM	Hi	Std-3	Std-3	22.64	22.60	0.056
C02	Std-3		C02	FAM	Mc	Std-3	Std-3	22.05	21.84	0.297	101	-0.996	1.01E-01	0.00E+00		C02	FAM	Sa	Std-3	Std-3	22.73	22.76	0.036	106	-0.975	1.06E-01	0.00E+00		C02	FAM	Sp	Std-3	Std-3	21.74	21.80	0.085	104	-0.983	1.04E-01	0.00E+00		C02	FAM	Hi	Std-3	Std-3	22.56	22.60	0.056
C03	P0062		C03	FAM	Mc	Unkn	P0062	N/A	0.00	0.000	N/A	N/A	0.00E+00	0.00E+00		C03	FAM	Sa	Unkn	P0062	N/A	0.00	0.000	N/A	N/A	0.00E+00	0.00E+00		C03	FAM	Sp	Unkn	P0062	N/A	0.00	0.000	N/A	N/A	0.00E+00	0.00E+00		C03	FAM	Hi	Unkn	P0062	N/A	0.00	0.000
C04	P0070		C04	FAM	Mc	Unkn	P0070	N/A	0.00	0.000	N/A	N/A	0.00E+00	0.00E+00		C04	FAM	Sa	Unkn	P0070	N/A	0.00	0.000	N/A	N/A	0.00E+00	0.00E+00		C04	FAM	Sp	Unkn	P0070	33.12	33.12	0.000	0.04188	-4378	4.19E-05	0.00E+00		C04	FAM	Hi	Unkn	P0070	35.03	35.03	0.000
C05	P0078		C05	FAM	Mc	Unkn	P0078	N/A	0.00	0.000	N/A	N/A	0.00E+00	0.00E+00		C05	FAM	Sa	Unkn	P0078	N/A	0.00	0.000	N/A	N/A	0.00E+00	0.00E+00		C05	FAM	Sp	Unkn	P0078	N/A	0.00	0.000	N/A	N/A	0.00E+00	0.00E+00		C05	FAM	Hi	Unkn	P0078	36.46	36.46	0.000
C06	P0086		C06	FAM	Mc	Unkn	P0086	30.56	30.56	0.000	0.3047	-3516	3.05E-04	0.00E+00		C06	FAM	Sa	Unkn	P0086	N/A	0.00	0.000	N/A	N/A	0.00E+00	0.00E+00		C06	FAM	Sp	Unkn	P0086	32.05	32.05	0.000	0.08591	-4066	8.59E-05	0.00E+00		C06	FAM	Hi	Unkn	P0086	33.39	33.39	0.000
C07	P0094		C07	FAM	Mc	Unkn	P0094	N/A	0.00	0.000	N/A	N/A	0.00E+00	0.00E+00		C07	FAM	Sa	Unkn	P0094	40.67	40.67	0.000	0.001298	-5887	1.30E-06	0.00E+00		C07	FAM	Sp	Unkn	P0094	N/A	0.00	0.000	N/A	N/A	0.00E+00	0.00E+00		C07	FAM	Hi	Unkn	P0094	N/A	0.00	0.000
C08	P0102		C08	FAM	Mc	Unkn	P0102	N/A	0.00	0.000	N/A	N/A	0.00E+00	0.00E+00		C08	FAM	Sa	Unkn	P0102	34.09	34.09	0.000	0.08897	-4051	8.90E-05	0.00E+00		C08	FAM	Sp	Unkn	P0102	N/A	0.00	0.000	N/A	N/A	0.00E+00	0.00E+00		C08	FAM	Hi	Unkn	P0102	N/A	0.00	0.000
C09	P0110		C09	FAM	Mc	Unkn	P0110	27.13	27.13	0.000	3.075	-2512	3.07E-03	0.00E+00		C09	FAM	Sa	Unkn	P0110	N/A	0.00	0.000	N/A	N/A	0.00E+00	0.00E+00		C09	FAM	Sp	Unkn	P0110	28.32	28.32	0.000	1.063	-2973	1.06E-03	0.00E+00		C09	FAM	Hi	Unkn	P0110	28.70	28.70	0.000
C10	P0118		C10	FAM	Mc	Unkn	P0118	24.55	24.55	0.000	17.39	-1760	1.74E-02	0.00E+00		C10	FAM	Sa	Unkn	P0118	N/A	0.00	0.000	N/A	N/A	0.00E+00	0.00E+00		C10	FAM	Sp	Unkn	P0118	26.72	26.72	0.000	3.135	-2504	3.13E-03	0.00E+00		C10	FAM	Hi	Unkn	P0118	33.60	33.60	0.000
C11	P0126		C11	FAM	Mc	Unkn	P0126	29.80	29.80	0.000	0.5076	-3294	5.08E-04	0.00E+00		C11	FAM	Sa	Unkn	P0126	N/A	0.00	0.000	N/A	N/A	0.00E+00	0.00E+00		C11	FAM	Sp	Unkn	P0126	37.27	37.27	0.000	0.002543	-5595	2.54E-06	0.00E+00		C11	FAM	Hi	Unkn	P0126	25.68	25.68	0.000
C12	P0134		C12	FAM	Mc	Unkn	P0134	28.44	28.44	0.000	1.274	-2895	1.27E-03	0.00E+00		C12	FAM	Sa	Unkn	P0134	31.84	31.84	0.000	0.3776	-3423	3.78E-04	0.00E+00		C12	FAM	Sp	Unkn	P0134	32.25	32.25	0.000	0.07529	-4123	7.53E-05	0.00E+00		C12	FAM	Hi	Unkn	P0134	38.27	38.27	0.000
D01	Std-4		D01	FAM	Mc	Std-4	Std-4	25.51	25.50	0.021	10.1	-1996	1.01E-02	0.00E+00		D01	FAM	Sa	Std-4	Std-4	26.17	26.22	0.061	10.6	-1975	1.06E-02	0.00E+00		D01	FAM	Sp	Std-4	Std-4	25.17	25.22	0.057	10.4	-1983	1.04E-02	0.00E+00		D01	FAM	Hi	Std-4	Std-4	26.53	26.14	0.559
D02	Std-4		D02	FAM	Mc	Std-4	Std-4	25.48	25.50	0.021	10.1	-1996	1.01E-02	0.00E+00		D02	FAM	Sa	Std-4	Std-4	26.26	26.22	0.061	10.6	-1975	1.06E-02	0.00E+00		D02	FAM	Sp	Std-4	Std-4	25.26	25.22	0.057	10.4	-1983	1.04E-02	0.00E+00		D02	FAM	Hi	Std-4	Std-4	25.74	26.14	0.559
D03	P0063		D03	FAM	Mc	Unkn	P0063	N/A	0.00	0.000	N/A	N/A	0.00E+00	0.00E+00		D03	FAM	Sa	Unkn	P0063	N/A	0.00	0.000	N/A	N/A	0.00E+00	0.00E+00		D03	FAM	Sp	Unkn	P0063	N/A	0.00	0.000	N/A	N/A	0.00E+00	0.00E+00		D03	FAM	Hi	Unkn	P0063	N/A	0.00	0.000
D04	P0071		D04	FAM	Mc	Unkn	P0071	29.48	29.48	0.000	0.6327	-3199	6.33E-04	0.00E+00		D04	FAM	Sa	Unkn	P0071	39.52	39.52	0.000	0.002726	-5565	2.73E-06	0.00E+00		D04	FAM	Sp	Unkn	P0071	27.58	27.58	0.000	1.752	-2757	1.75E-03	0.00E+00		D04	FAM	Hi	Unkn	P0071	32.10	32.10	0.000
D05	P0079		D05	FAM	Mc	Unkn	P0079	N/A	0.00	0.000	N/A	N/A	0.00E+00	0.00E+00		D05	FAM	Sa	Unkn	P0079	N/A	0.00	0.000	N/A	N/A	0.00E+00	0.00E+00		D05	FAM	Sp	Unkn	P0079	37.91	37.91	0.000	0.00165	-5782	1.65E-06	0.00E+00		D05	FAM	Hi	Unkn	P0079	N/A	0.00	0.000
D06	P0087		D06	FAM	Mc	Unkn	P0087	N/A	0.00	0.000	N/A	N/A	0.00E+00	0.00E+00		D06	FAM	Sa	Unkn	P0087	N/A	0.00	0.000	N/A	N/A	0.00E+00	0.00E+00		D06	FAM	Sp	Unkn	P0087	N/A	0.00	0.000	N/A	N/A	0.00E+00	0.00E+00		D06	FAM	Hi	Unkn	P0087	N/A	0.00	0.000
D07	P0095		D07	FAM	Mc	Unkn	P0095	24.95	24.95	0.000	13.31	-1876	1.33E-02	0.00E+00		D07	FAM	Sa	Unkn	P0095	N/A	0.00	0.000	N/A	N/A	0.00E+00	0.00E+00		D07	FAM	Sp	Unkn	P0095	37.79	37.79	0.000	0.001787	-5748	1.79E-06	0.00E+00		D07	FAM	Hi	Unkn	P0095	N/A	0.00	0.000
D08	P0103		D08	FAM	Mc	Unkn	P0103	N/A	0.00	0.000	N/A	N/A	0.00E+00	0.00E+00		D08	FAM	Sa	Unkn	P0103	40.90	40.90	0.000	0.001122	-5950	1.12E-06	0.00E+00		D08	FAM	Sp	Unkn	P0103	N/A	0.00	0.000	N/A	N/A	0.00E+00	0.00E+00		D08	FAM	Hi	Unkn	P0103	N/A	0.00	0.000
D09	P0111		D09	FAM	Mc	Unkn	P0111	N/A	0.00	0.000	N/A	N/A	0.00E+00	0.00E+00		D09	FAM	Sa	Unkn	P0111	N/A	0.00	0.000	N/A	N/A	0.00E+00	0.00E+00		D09	FAM	Sp	Unkn	P0111	36.08	36.08	0.000	0.005681	-5246	5.68E-06	0.00E+00		D09	FAM	Hi	Unkn	P0111	N/A	0.00	0.000
D10	P0119		D10	FAM	Mc	Unkn	P0119	N/A	0.00	0.000	N/A	N/A	0.00E+00	0.00E+00		D10	FAM	Sa	Unkn	P0119	38.94	38.94	0.000	0.003953	-5403	3.95E-06	0.00E+00		D10	FAM	Sp	Unkn	P0119	N/A	0.00	0.000	N/A	N/A	0.00E+00	0.00E+00		D10	FAM	Hi	Unkn	P0119	N/A	0.00	0.000
D11	P0127		D11	FAM	Mc	Unkn	P0127	N/A	0.00	0.000	N/A	N/A	0.00E+00	0.00E+00		D11	FAM	Sa	Unkn	P0127	N/A	0.00	0.000	N/A	N/A	0.00E+00	0.00E+00		D11	FAM	Sp	Unkn	P0127	N/A	0.00	0.000	N/A	N/A	0.00E+00	0.00E+00		D11	FAM	Hi	Unkn	P0127	N/A	0.00	0.000
D12	P0135		D12	FAM	Mc	Unkn	P0135	N/A	0.00	0.000	N/A	N/A	0.00E+00	0.00E+00		D12	FAM	Sa	Unkn	P0135	29.77	29.77	0.000	1.429	-2845	1.43E-03	0.00E+00		D12	FAM	Sp	Unkn	P0135	27.73	27.73	0.000	1.586	-2800	1.59E-03	0.00E+00		D12	FAM	Hi	Unkn	P0135	27.16	27.16	0.000
E01	Std-5		E01	FAM	Mc	Std-5	Std-5	28.66	28.63	0.039	1.01	-2996	1.01E-03	0.00E+00		E01	FAM	Sa	Std-5	Std-5	30.14	30.12	0.033	1.06	-2975	1.06E-03	0.00E+00		E01	FAM	Sp	Std-5	Std-5	28.41	28.48	0.096	1.04	-2983	1.04E-03	0.00E+00		E01	FAM	Hi	Std-5	Std-5	29.80	29.62	0.248
E02	Std-5		E02	FAM	Mc	Std-5	Std-5	28.61	28.63	0.039	1.01	-2996	1.01E-03	0.00E+00		E02	FAM	Sa	Std-5	Std-5	30.09	30.12	0.033	1.06	-2975	1.06E-03	0.00E+00		E02	FAM	Sp	Std-5	Std-5	28.54	28.48	0.096	1.04	-2983	1.04E-03	0.00E+00		E02	FAM	Hi	Std-5	Std-5	29.45	29.62	0.248
E03	P0064		E03	FAM	Mc	Unkn	P0064	N/A	0.00	0.000	N/A	N/A	0.00E+00	0.00E+00		E03	FAM	Sa	Unkn	P0064	38.04	38.04	0.000	0.007027	-5153	7.03E-06	0.00E+00		E03	FAM	Sp	Unkn	P0064	N/A	0.00	0.000	N/A	N/A	0.00E+00	0.00E+00		E03	FAM	Hi	Unkn	P0064	N/A	0.00	0.000
E04	P0072		E04	FAM	Mc	Unkn	P0072	N/A	0.00	0.000	N/A	N/A	0.00E+00	0.00E+00		E04	FAM	Sa	Unkn	P0072	N/A	0.00	0.000	N/A	N/A	0.00E+00	0.00E+00		E04	FAM	Sp	Unkn	P0072	N/A	0.00	0.000	N/A	N/A	0.00E+00	0.00E+00		E04	FAM	Hi	Unkn	P0072	29.04	29.04	0.000
E05	P0080		E05	FAM	Mc	Unkn	P0080	N/A	0.00	0.000	N/A	N/A	0.00E+00	0.00E+00		E05	FAM	Sa	Unkn	P0080	N/A	0.00	0.000	N/A	N/A	0.00E+00	0.00E+00		E05	FAM	Sp	Unkn	P0080	25.26	25.26	0.000	8.394	-2076	8.39E-03	0.00E+00		E05	FAM	Hi	Unkn	P0080	36.46	36.46	0.000
E06	P0088		E06	FAM	Mc	Unkn	P0088	29.11	29.11	0.000	0.8066	-3093	8.07E-04	0.00E+00		E06	FAM	Sa	Unkn	P0088	N/A	0.00	0.000	N/A	N/A	0.00E+00	0.00E+00		E06	FAM	Sp	Unkn	P0088	28.65	28.65	0.000	0.8515	-3070	8.51E-04	0.00E+00		E06	FAM	Hi	Unkn	P0088	32.29	32.29	0.000
E07	P0096		E07	FAM	Mc	Unkn	P0096	N/A	0.00	0.000	N/A	N/A	0.00E+00	0.00E+00		E07	FAM	Sa	Unkn	P0096	N/A	0.00	0.000	N/A	N/A	0.00E+00	0.00E+00		E07	FAM	Sp	Unkn	P0096	35.29	35.29	0.000	0.009674	-5014	9.67E-06	0.00E+00		E07	FAM	Hi	Unkn	P0096	27.48	27.48	0.000
E08	P0104		E08	FAM	Mc	Unkn	P0104	N/A	0.00	0.000	N/A	N/A	0.00E+00	0.00E+00		E08	FAM	Sa	Unkn	P0104	N/A	0.00	0.000	N/A	N/A	0.00E+00	0.00E+00		E08	FAM	Sp	Unkn	P0104	27.24	27.24	0.000	2.206	-2656	2.21E-03	0.00E+00		E08	FAM	Hi	Unkn	P0104	26.45	26.45	0.000
E09	P0112		E09	FAM	Mc	Unkn	P0112	40.53	40.53	0.000	0.0003709	-6431	3.71E-07	0.00E+00		E09	FAM	Sa	Unkn	P0112	34.35	34.35	0.000	0.07504	-4125	7.50E-05	0.00E+00		E09	FAM	Sp	Unkn	P0112	29.10	29.10	0.000	0.6287	-3202	6.29E-04	0.00E+00		E09	FAM	Hi	Unkn	P0112	33.13	33.13	0.000
E10	P0120		E10	FAM	Mc	Unkn	P0120	N/A	0.00	0.000	N/A	N/A	0.00E+00	0.00E+00		E10	FAM	Sa	Unkn	P0120	N/A	0.00	0.000	N/A	N/A	0.00E+00	0.00E+00		E10	FAM	Sp	Unkn	P0120	N/A	0.00	0.000	N/A	N/A	0.00E+00	0.00E+00		E10	FAM	Hi	Unkn	P0120	N/A	0.00	0.000
E11	P0128		E11	FAM	Mc	Unkn	P0128	39.14	39.14	0.000	0.0009421	-6026	9.42E-07	0.00E+00		E11	FAM	Sa	Unkn	P0128	N/A	0.00	0.000	N/A	N/A	0.00E+00	0.00E+00		E11	FAM	Sp	Unkn	P0128	N/A	0.00	0.000	N/A	N/A	0.00E+00	0.00E+00		E11	FAM	Hi	Unkn	P0128	N/A	0.00	0.000
E12	P0136		E12	FAM	Mc	Unkn	P0136	N/A	0.00	0.000	N/A	N/A	0.00E+00	0.00E+00		E12	FAM	Sa	Unkn	P0136	37.40	37.40	0.000	0.01061	-4974	1.06E-05	0.00E+00		E12	FAM	Sp	Unkn	P0136	N/A	0.00	0.000	N/A	N/A	0.00E+00	0.00E+00		E12	FAM	Hi	Unkn	P0136	N/A	0.00	0.000
F01	Std-6		F01	FAM	Mc	Std-6	Std-6	32.50	32.42	0.111	0.101	-3996	1.01E-04	0.00E+00		F01	FAM	Sa	Std-6	Std-6	33.51	33.81	0.418	0.106	-3975	1.06E-04	0.00E+00		F01	FAM	Sp	Std-6	Std-6	31.99	31.96	0.043	0.104	-3983	1.04E-04	0.00E+00		F01	FAM	Hi	Std-6	Std-6	32.97	32.65	0.450
F02	Std-6		F02	FAM	Mc	Std-6	Std-6	32.34	32.42	0.111	0.101	-3996	1.01E-04	0.00E+00		F02	FAM	Sa	Std-6	Std-6	34.10	33.81	0.418	0.106	-3975	1.06E-04	0.00E+00		F02	FAM	Sp	Std-6	Std-6	31.93	31.96	0.043	0.104	-3983	1.04E-04	0.00E+00		F02	FAM	Hi	Std-6	Std-6	32.34	32.65	0.450
F03	P0065		F03	FAM	Mc	Unkn	P0065	30.82	30.82	0.000	0.2552	-3593	2.55E-04	0.00E+00		F03	FAM	Sa	Unkn	P0065	N/A	0.00	0.000	N/A	N/A	0.00E+00	0.00E+00		F03	FAM	Sp	Unkn	P0065	30.51	30.51	0.000	0.2425	-3615	2.43E-04	0.00E+00		F03	FAM	Hi	Unkn	P0065	N/A	0.00	0.000
F04	P0073		F04	FAM	Mc	Unkn	P0073	23.90	23.90	0.000	27.03	-1568	2.70E-02	0.00E+00		F04	FAM	Sa	Unkn	P0073	N/A	0.00	0.000	N/A	N/A	0.00E+00	0.00E+00		F04	FAM	Sp	Unkn	P0073	26.22	26.22	0.000	4.394	-2357	4.39E-03	0.00E+00		F04	FAM	Hi	Unkn	P0073	37.31	37.31	0.000
F05	P0081		F05	FAM	Mc	Unkn	P0081	N/A	0.00	0.000	N/A	N/A	0.00E+00	0.00E+00		F05	FAM	Sa	Unkn	P0081	N/A	0.00	0.000	N/A	N/A	0.00E+00	0.00E+00		F05	FAM	Sp	Unkn	P0081	28.05	28.05	0.000	1.274	-2895	1.27E-03	0.00E+00		F05	FAM	Hi	Unkn	P0081	N/A	0.00	0.000
F06	P0089		F06	FAM	Mc	Unkn	P0089	N/A	0.00	0.000	N/A	N/A	0.00E+00	0.00E+00		F06	FAM	Sa	Unkn	P0089	N/A	0.00	0.000	N/A	N/A	0.00E+00	0.00E+00		F06	FAM	Sp	Unkn	P0089	N/A	0.00	0.000	N/A	N/A	0.00E+00	0.00E+00		F06	FAM	Hi	Unkn	P0089	N/A	0.00	0.000
F07	P0097		F07	FAM	Mc	Unkn	P0097	36.44	36.44	0.000	0.005828	-5234	5.83E-06	0.00E+00		F07	FAM	Sa	Unkn	P0097	N/A	0.00	0.000	N/A	N/A	0.00E+00	0.00E+00		F07	FAM	Sp	Unkn	P0097	34.06	34.06	0.000	0.02212	-4655	2.21E-05	0.00E+00		F07	FAM	Hi	Unkn	P0097	39.49	39.49	0.000
F08	P0105		F08	FAM	Mc	Unkn	P0105	N/A	0.00	0.000	N/A	N/A	0.00E+00	0.00E+00		F08	FAM	Sa	Unkn	P0105	N/A	0.00	0.000	N/A	N/A	0.00E+00	0.00E+00		F08	FAM	Sp	Unkn	P0105	N/A	0.00	0.000	N/A	N/A	0.00E+00	0.00E+00		F08	FAM	Hi	Unkn	P0105	37.33	37.33	0.000
F09	P0113		F09	FAM	Mc	Unkn	P0113	30.12	30.12	0.000	0.4093	-3388	4.09E-04	0.00E+00		F09	FAM	Sa	Unkn	P0113	37.18	37.18	0.000	0.01219	-4914	1.22E-05	0.00E+00		F09	FAM	Sp	Unkn	P0113	N/A	0.00	0.000	N/A	N/A	0.00E+00	0.00E+00		F09	FAM	Hi	Unkn	P0113	N/A	0.00	0.000
F10	P0121		F10	FAM	Mc	Unkn	P0121	27.89	27.89	0.000	1.844	-2734	1.84E-03	0.00E+00		F10	FAM	Sa	Unkn	P0121	N/A	0.00	0.000	N/A	N/A	0.00E+00	0.00E+00		F10	FAM	Sp	Unkn	P0121	27.02	27.02	0.000	2.561	-2592	2.56E-03	0.00E+00		F10	FAM	Hi	Unkn	P0121	N/A	0.00	0.000
F11	P0129		F11	FAM	Mc	Unkn	P0129	N/A	0.00	0.000	N/A	N/A	0.00E+00	0.00E+00		F11	FAM	Sa	Unkn	P0129	31.41	31.41	0.000	0.4962	-3304	4.96E-04	0.00E+00		F11	FAM	Sp	Unkn	P0129	N/A	0.00	0.000	N/A	N/A	0.00E+00	0.00E+00		F11	FAM	Hi	Unkn	P0129	N/A	0.00	0.000
F12	P0137		F12	FAM	Mc	Unkn	P0137	31.28	31.28	0.000	0.1878	-3726	1.88E-04	0.00E+00		F12	FAM	Sa	Unkn	P0137	41.13	41.13	0.000	0.000964	-6016	9.64E-07	0.00E+00		F12	FAM	Sp	Unkn	P0137	27.27	27.27	0.000	2.161	-2665	2.16E-03	0.00E+00		F12	FAM	Hi	Unkn	P0137	26.19	26.19	0.000
G01	Std-7		G01	FAM	Mc	Std-7	Std-7	35.27	35.50	0.319	0.0101	-4996	1.01E-05	0.00E+00		G01	FAM	Sa	Std-7	Std-7	36.97	37.80	1180	0.0106	-4975	1.06E-05	0.00E+00		G01	FAM	Sp	Std-7	Std-7	34.18	34.72	0.763	0.0104	-4983	1.04E-05	0.00E+00		G01	FAM	Hi	Std-7	Std-7	38.28	38.30	0.024
G02	Std-7		G02	FAM	Mc	Std-7	Std-7	35.72	35.50	0.319	0.0101	-4996	1.01E-05	0.00E+00		G02	FAM	Sa	Std-7	Std-7	38.64	37.80	1180	0.0106	-4975	1.06E-05	0.00E+00		G02	FAM	Sp	Std-7	Std-7	35.25	34.72	0.763	0.0104	-4983	1.04E-05	0.00E+00		G02	FAM	Hi	Std-7	Std-7	38.31	38.30	0.024
G03	P0066		G03	FAM	Mc	Unkn	P0066	N/A	0.00	0.000	N/A	N/A	0.00E+00	0.00E+00		G03	FAM	Sa	Unkn	P0066	N/A	0.00	0.000	N/A	N/A	0.00E+00	0.00E+00		G03	FAM	Sp	Unkn	P0066	N/A	0.00	0.000	N/A	N/A	0.00E+00	0.00E+00		G03	FAM	Hi	Unkn	P0066	N/A	0.00	0.000
G04	P0074		G04	FAM	Mc	Unkn	P0074	25.90	25.90	0.000	7.033	-2153	7.03E-03	0.00E+00		G04	FAM	Sa	Unkn	P0074	N/A	0.00	0.000	N/A	N/A	0.00E+00	0.00E+00		G04	FAM	Sp	Unkn	P0074	N/A	0.00	0.000	N/A	N/A	0.00E+00	0.00E+00		G04	FAM	Hi	Unkn	P0074	28.42	28.42	0.000
G05	P0082		G05	FAM	Mc	Unkn	P0082	N/A	0.00	0.000	N/A	N/A	0.00E+00	0.00E+00		G05	FAM	Sa	Unkn	P0082	N/A	0.00	0.000	N/A	N/A	0.00E+00	0.00E+00		G05	FAM	Sp	Unkn	P0082	34.23	34.23	0.000	0.01981	-4703	1.98E-05	0.00E+00		G05	FAM	Hi	Unkn	P0082	N/A	0.00	0.000
G06	P0090		G06	FAM	Mc	Unkn	P0090	N/A	0.00	0.000	N/A	N/A	0.00E+00	0.00E+00		G06	FAM	Sa	Unkn	P0090	N/A	0.00	0.000	N/A	N/A	0.00E+00	0.00E+00		G06	FAM	Sp	Unkn	P0090	38.56	38.56	0.000	0.001066	-5972	1.07E-06	0.00E+00		G06	FAM	Hi	Unkn	P0090	N/A	0.00	0.000
G07	P0098		G07	FAM	Mc	Unkn	P0098	N/A	0.00	0.000	N/A	N/A	0.00E+00	0.00E+00		G07	FAM	Sa	Unkn	P0098	N/A	0.00	0.000	N/A	N/A	0.00E+00	0.00E+00		G07	FAM	Sp	Unkn	P0098	31.04	31.04	0.000	0.1703	-3769	1.70E-04	0.00E+00		G07	FAM	Hi	Unkn	P0098	N/A	0.00	0.000
G08	P0106		G08	FAM	Mc	Unkn	P0106	23.31	23.31	0.000	40.2	-1396	4.02E-02	0.00E+00		G08	FAM	Sa	Unkn	P0106	39.60	39.60	0.000	0.002584	-5588	2.58E-06	0.00E+00		G08	FAM	Sp	Unkn	P0106	25.25	25.25	0.000	8.471	-2072	8.47E-03	0.00E+00		G08	FAM	Hi	Unkn	P0106	41.14	41.14	0.000
G09	P0114		G09	FAM	Mc	Unkn	P0114	37.35	37.35	0.000	0.003157	-5501	3.16E-06	0.00E+00		G09	FAM	Sa	Unkn	P0114	33.04	33.04	0.000	0.1751	-3757	1.75E-04	0.00E+00		G09	FAM	Sp	Unkn	P0114	38.47	38.47	0.000	0.001134	-5945	1.13E-06	0.00E+00		G09	FAM	Hi	Unkn	P0114	N/A	0.00	0.000
G10	P0122		G10	FAM	Mc	Unkn	P0122	33.49	33.49	0.000	0.04245	-4372	4.24E-05	0.00E+00		G10	FAM	Sa	Unkn	P0122	N/A	0.00	0.000	N/A	N/A	0.00E+00	0.00E+00		G10	FAM	Sp	Unkn	P0122	N/A	0.00	0.000	N/A	N/A	0.00E+00	0.00E+00		G10	FAM	Hi	Unkn	P0122	N/A	0.00	0.000
G11	P0130		G11	FAM	Mc	Unkn	P0130	N/A	0.00	0.000	N/A	N/A	0.00E+00	0.00E+00		G11	FAM	Sa	Unkn	P0130	N/A	0.00	0.000	N/A	N/A	0.00E+00	0.00E+00		G11	FAM	Sp	Unkn	P0130	N/A	0.00	0.000	N/A	N/A	0.00E+00	0.00E+00		G11	FAM	Hi	Unkn	P0130	36.97	36.97	0.000
G12	P0138		G12	FAM	Mc	Unkn	P0138	38.99	38.99	0.000	0.001044	-5981	1.04E-06	0.00E+00		G12	FAM	Sa	Unkn	P0138	34.45	34.45	0.000	0.07049	-4152	7.05E-05	0.00E+00		G12	FAM	Sp	Unkn	P0138	N/A	0.00	0.000	N/A	N/A	0.00E+00	0.00E+00		G12	FAM	Hi	Unkn	P0138	N/A	0.00	0.000
H01	NTC		H01	FAM	Mc	NTC	NTC	N/A	0.00	0.000	N/A	N/A	0.00E+00	0.00E+00		H01	FAM	Sa	NTC	NTC	N/A	0.00	0.000	N/A	N/A	0.00E+00	0.00E+00		H01	FAM	Sp	NTC	NTC	N/A	0.00	0.000	N/A	N/A	0.00E+00	0.00E+00		H01	FAM	Hi	NTC	NTC	N/A	0.00	0.000
H02	NTC		H02	FAM	Mc	NTC	NTC	N/A	0.00	0.000	N/A	N/A	0.00E+00	0.00E+00		H02	FAM	Sa	NTC	NTC	N/A	0.00	0.000	N/A	N/A	0.00E+00	0.00E+00		H02	FAM	Sp	NTC	NTC	N/A	0.00	0.000	N/A	N/A	0.00E+00	0.00E+00		H02	FAM	Hi	NTC	NTC	N/A	0.00	0.000
H03	P0067		H03	FAM	Mc	Unkn	P0067	N/A	0.00	0.000	N/A	N/A	0.00E+00	0.00E+00		H03	FAM	Sa	Unkn	P0067	N/A	0.00	0.000	N/A	N/A	0.00E+00	0.00E+00		H03	FAM	Sp	Unkn	P0067	N/A	0.00	0.000	N/A	N/A	0.00E+00	0.00E+00		H03	FAM	Hi	Unkn	P0067	N/A	0.00	0.000
H04	P0075		H04	FAM	Mc	Unkn	P0075	25.56	25.56	0.000	8.846	-2053	8.85E-03	0.00E+00		H04	FAM	Sa	Unkn	P0075	35.34	35.34	0.000	0.03988	-4399	3.99E-05	0.00E+00		H04	FAM	Sp	Unkn	P0075	25.29	25.29	0.000	8.215	-2085	8.22E-03	0.00E+00		H04	FAM	Hi	Unkn	P0075	29.10	29.10	0.000
H05	P0083		H05	FAM	Mc	Unkn	P0083	N/A	0.00	0.000	N/A	N/A	0.00E+00	0.00E+00		H05	FAM	Sa	Unkn	P0083	N/A	0.00	0.000	N/A	N/A	0.00E+00	0.00E+00		H05	FAM	Sp	Unkn	P0083	30.09	30.09	0.000	0.3234	-3490	3.23E-04	0.00E+00		H05	FAM	Hi	Unkn	P0083	N/A	0.00	0.000
H06	P0091		H06	FAM	Mc	Unkn	P0091	N/A	0.00	0.000	N/A	N/A	0.00E+00	0.00E+00		H06	FAM	Sa	Unkn	P0091	N/A	0.00	0.000	N/A	N/A	0.00E+00	0.00E+00		H06	FAM	Sp	Unkn	P0091	28.52	28.52	0.000	0.9315	-3031	9.32E-04	0.00E+00		H06	FAM	Hi	Unkn	P0091	N/A	0.00	0.000
H07	P0099		H07	FAM	Mc	Unkn	P0099	N/A	0.00	0.000	N/A	N/A	0.00E+00	0.00E+00		H07	FAM	Sa	Unkn	P0099	N/A	0.00	0.000	N/A	N/A	0.00E+00	0.00E+00		H07	FAM	Sp	Unkn	P0099	N/A	0.00	0.000	N/A	N/A	0.00E+00	0.00E+00		H07	FAM	Hi	Unkn	P0099	31.46	31.46	0.000
H08	P0107		H08	FAM	Mc	Unkn	P0107	30.34	30.34	0.000	0.3544	-3450	3.54E-04	0.00E+00		H08	FAM	Sa	Unkn	P0107	40.63	40.63	0.000	0.001336	-5874	1.34E-06	0.00E+00		H08	FAM	Sp	Unkn	P0107	N/A	0.00	0.000	N/A	N/A	0.00E+00	0.00E+00		H08	FAM	Hi	Unkn	P0107	N/A	0.00	0.000
H09	P0115		H09	FAM	Mc	Unkn	P0115	25.92	25.92	0.000	6.911	-2160	6.91E-03	0.00E+00		H09	FAM	Sa	Unkn	P0115	42.15	42.15	0.000	0.0005008	-6300	5.01E-07	0.00E+00		H09	FAM	Sp	Unkn	P0115	27.42	27.42	0.000	1.955	-2709	1.95E-03	0.00E+00		H09	FAM	Hi	Unkn	P0115	N/A	0.00	0.000
H10	P0123		H10	FAM	Mc	Unkn	P0123	N/A	0.00	0.000	N/A	N/A	0.00E+00	0.00E+00		H10	FAM	Sa	Unkn	P0123	N/A	0.00	0.000	N/A	N/A	0.00E+00	0.00E+00		H10	FAM	Sp	Unkn	P0123	N/A	0.00	0.000	N/A	N/A	0.00E+00	0.00E+00		H10	FAM	Hi	Unkn	P0123	N/A	0.00	0.000
H11	P0131		H11	FAM	Mc	Unkn	P0131	N/A	0.00	0.000	N/A	N/A	0.00E+00	0.00E+00		H11	FAM	Sa	Unkn	P0131	N/A	0.00	0.000	N/A	N/A	0.00E+00	0.00E+00		H11	FAM	Sp	Unkn	P0131	N/A	0.00	0.000	N/A	N/A	0.00E+00	0.00E+00		H11	FAM	Hi	Unkn	P0131	N/A	0.00	0.000
H12	P0139		H12	FAM	Mc	Unkn	P0139	N/A	0.00	0.000	N/A	N/A	0.00E+00	0.00E+00		H12	FAM	Sa	Unkn	P0139	N/A	0.00	0.000	N/A	N/A	0.00E+00	0.00E+00		H12	FAM	Sp	Unkn	P0139	36.27	36.27	0.000	0.005001	-5301	5.00E-06	0.00E+00		H12	FAM	Hi	Unkn	P0139	N/A	0.00	0.000
[truncated: 16 more columns]

## Sheet: plate_07
			Well	Fluor	Target	Content	Sample	Cq	Cq Mean	Cq Std. Dev	Starting Quantity (SQ)	Log Starting Quantity	SQ Mean	SQ Std. Dev		Well	Fluor	Target	Content	Sample	Cq	Cq Mean	Cq Std. Dev	Starting Quantity (SQ)	Log Starting Quantity	SQ Mean	SQ Std. Dev		Well	Fluor	Target	Content	Sample	Cq	Cq Mean	Cq Std. Dev	Starting Quantity (SQ)	Log Starting Quantity	SQ Mean	SQ Std. Dev		Well	Fluor	Target	Content	Sample	Cq	Cq Mean	Cq Std. Dev
A01	Std-1		A01	FAM	Mc	Std-1	Std-1	15.20	15.17	0.031	10100	1004	1.01E+01	0.00E+00		A01	FAM	Sa	Std-1	Std-1	16.34	16.37	0.036	10600	1025	1.06E+01	0.00E+00		A01	FAM	Sp	Std-1	Std-1	14.77	14.82	0.066	10400	1017	1.04E+01	0.00E+00		A01	FAM	Hi	Std-1	Std-1	16.13	15.67	0.651
A02	Std-1		A02	FAM	Mc	Std-1	Std-1	15.15	15.17	0.031	10100	1004	1.01E+01	0.00E+00		A02	FAM	Sa	Std-1	Std-1	16.39	16.37	0.036	10600	1025	1.06E+01	0.00E+00		A02	FAM	Sp	Std-1	Std-1	14.86	14.82	0.066	10400	1017	1.04E+01	0.00E+00		A02	FAM	Hi	Std-1	Std-1	15.21	15.67	0.651
A03	P0140		A03	FAM	Mc	Unkn	P0140	N/A	0.00	0.000	N/A	N/A	0.00E+00	0.00E+00		A03	FAM	Sa	Unkn	P0140	33.28	33.28	0.000	0.09112	-4040	9.11E-05	0.00E+00		A03	FAM	Sp	Unkn	P0140	N/A	0.00	0.000	N/A	N/A	0.00E+00	0.00E+00		A03	FAM	Hi	Unkn	P0140	N/A	0.00	0.000
A04	P0148		A04	FAM	Mc	Unkn	P0148	38.74	38.74	0.000	0.001054	-5977	1.05E-06	0.00E+00		A04	FAM	Sa	Unkn	P0148	33.12	33.12	0.000	0.1012	-3995	1.01E-04	0.00E+00		A04	FAM	Sp	Unkn	P0148	26.65	26.65	0.000	3.638	-2439	3.64E-03	0.00E+00		A04	FAM	Hi	Unkn	P0148	34.81	34.81	0.000
A05	P0156		A05	FAM	Mc	Unkn	P0156	24.23	24.23	0.000	21.02	-1677	2.10E-02	0.00E+00		A05	FAM	Sa	Unkn	P0156	N/A	0.00	0.000	N/A	N/A	0.00E+00	0.00E+00		A05	FAM	Sp	Unkn	P0156	27.81	27.81	0.000	1.655	-2781	1.65E-03	0.00E+00		A05	FAM	Hi	Unkn	P0156	N/A	0.00	0.000
A06	P0164		A06	FAM	Mc	Unkn	P0164	26.93	26.93	0.000	3.33	-2478	3.33E-03	0.00E+00		A06	FAM	Sa	Unkn	P0164	40.01	40.01	0.000	0.0008914	-6050	8.91E-07	0.00E+00		A06	FAM	Sp	Unkn	P0164	27.27	27.27	0.000	2.389	-2622	2.39E-03	0.00E+00		A06	FAM	Hi	Unkn	P0164	27.76	27.76	0.000
A07	P0172		A07	FAM	Mc	Unkn	P0172	26.32	26.32	0.000	5.059	-2296	5.06E-03	0.00E+00		A07	FAM	Sa	Unkn	P0172	N/A	0.00	0.000	N/A	N/A	0.00E+00	0.00E+00		A07	FAM	Sp	Unkn	P0172	N/A	0.00	0.000	N/A	N/A	0.00E+00	0.00E+00		A07	FAM	Hi	Unkn	P0172	24.49	24.49	0.000
A08	P0180		A08	FAM	Mc	Unkn	P0180	32.39	32.39	0.000	0.08059	-4094	8.06E-05	0.00E+00		A08	FAM	Sa	Unkn	P0180	N/A	0.00	0.000	N/A	N/A	0.00E+00	0.00E+00		A08	FAM	Sp	Unkn	P0180	30.24	30.24	0.000	0.3212	-3493	3.21E-04	0.00E+00		A08	FAM	Hi	Unkn	P0180	32.90	32.90	0.000
A09	P0188		A09	FAM	Mc	Unkn	P0188	34.46	34.46	0.000	0.01953	-4709	1.95E-05	0.00E+00		A09	FAM	Sa	Unkn	P0188	N/A	0.00	0.000	N/A	N/A	0.00E+00	0.00E+00		A09	FAM	Sp	Unkn	P0188	22.03	22.03	0.000	82.83	-1082	8.28E-02	0.00E+00		A09	FAM	Hi	Unkn	P0188	23.07	23.07	0.000
A10	P0196		A10	FAM	Mc	Unkn	P0196	28.00	28.00	0.000	1.609	-2793	1.61E-03	0.00E+00		A10	FAM	Sa	Unkn	P0196	N/A	0.00	0.000	N/A	N/A	0.00E+00	0.00E+00		A10	FAM	Sp	Unkn	P0196	23.32	23.32	0.000	34.54	-1462	3.45E-02	0.00E+00		A10	FAM	Hi	Unkn	P0196	23.93	23.93	0.000
A11	P0204		A11	FAM	Mc	Unkn	P0204	32.01	32.01	0.000	0.1039	-3983	1.04E-04	0.00E+00		A11	FAM	Sa	Unkn	P0204	29.56	29.56	0.000	1.175	-2930	1.18E-03	0.00E+00		A11	FAM	Sp	Unkn	P0204	25.66	25.66	0.000	7.098	-2149	7.10E-03	0.00E+00		A11	FAM	Hi	Unkn	P0204	22.39	22.39	0.000
A12	P0212		A12	FAM	Mc	Unkn	P0212	N/A	0.00	0.000	N/A	N/A	0.00E+00	0.00E+00		A12	FAM	Sa	Unkn	P0212	35.72	35.72	0.000	0.01694	-4771	1.69E-05	0.00E+00		A12	FAM	Sp	Unkn	P0212	N/A	0.00	0.000	N/A	N/A	0.00E+00	0.00E+00		A12	FAM	Hi	Unkn	P0212	40.06	40.06	0.000
B01	Std-2		B01	FAM	Mc	Std-2	Std-2	18.54	18.55	0.019	1010	0.004	1.01E+00	0.00E+00		B01	FAM	Sa	Std-2	Std-2	19.70	19.58	0.158	1060	0.025	1.06E+00	0.00E+00		B01	FAM	Sp	Std-2	Std-2	18.34	18.29	0.069	1040	0.017	1.04E+00	0.00E+00		B01	FAM	Hi	Std-2	Std-2	19.47	19.29	0.245
B02	Std-2		B02	FAM	Mc	Std-2	Std-2	18.56	18.55	0.019	1010	0.004	1.01E+00	0.00E+00		B02	FAM	Sa	Std-2	Std-2	19.47	19.58	0.158	1060	0.025	1.06E+00	0.00E+00		B02	FAM	Sp	Std-2	Std-2	18.24	18.29	0.069	1040	0.017	1.04E+00	0.00E+00		B02	FAM	Hi	Std-2	Std-2	19.12	19.29	0.245
B03	P0141		B03	FAM	Mc	Unkn	P0141	N/A	0.00	0.000	N/A	N/A	0.00E+00	0.00E+00		B03	FAM	Sa	Unkn	P0141	N/A	0.00	0.000	N/A	N/A	0.00E+00	0.00E+00		B03	FAM	Sp	Unkn	P0141	N/A	0.00	0.000	N/A	N/A	0.00E+00	0.00E+00		B03	FAM	Hi	Unkn	P0141	33.22	33.22	0.000
B04	P0149		B04	FAM	Mc	Unkn	P0149	24.70	24.70	0.000	15.31	-1815	1.53E-02	0.00E+00		B04	FAM	Sa	Unkn	P0149	N/A	0.00	0.000	N/A	N/A	0.00E+00	0.00E+00		B04	FAM	Sp	Unkn	P0149	22.31	22.31	0.000	68.77	-1163	6.88E-02	0.00E+00		B04	FAM	Hi	Unkn	P0149	33.61	33.61	0.000
B05	P0157		B05	FAM	Mc	Unkn	P0157	N/A	0.00	0.000	N/A	N/A	0.00E+00	0.00E+00		B05	FAM	Sa	Unkn	P0157	N/A	0.00	0.000	N/A	N/A	0.00E+00	0.00E+00		B05	FAM	Sp	Unkn	P0157	N/A	0.00	0.000	N/A	N/A	0.00E+00	0.00E+00		B05	FAM	Hi	Unkn	P0157	34.46	34.46	0.000
B06	P0165		B06	FAM	Mc	Unkn	P0165	29.07	29.07	0.000	0.7751	-3111	7.75E-04	0.00E+00		B06	FAM	Sa	Unkn	P0165	41.15	41.15	0.000	0.000407	-6390	4.07E-07	0.00E+00		B06	FAM	Sp	Unkn	P0165	N/A	0.00	0.000	N/A	N/A	0.00E+00	0.00E+00		B06	FAM	Hi	Unkn	P0165	30.42	30.42	0.000
B07	P0173		B07	FAM	Mc	Unkn	P0173	21.82	21.82	0.000	109.3	-0.962	1.09E-01	0.00E+00		B07	FAM	Sa	Unkn	P0173	N/A	0.00	0.000	N/A	N/A	0.00E+00	0.00E+00		B07	FAM	Sp	Unkn	P0173	23.20	23.20	0.000	37.68	-1424	3.77E-02	0.00E+00		B07	FAM	Hi	Unkn	P0173	27.16	27.16	0.000
B08	P0181		B08	FAM	Mc	Unkn	P0181	37.62	37.62	0.000	0.002265	-5645	2.26E-06	0.00E+00		B08	FAM	Sa	Unkn	P0181	N/A	0.00	0.000	N/A	N/A	0.00E+00	0.00E+00		B08	FAM	Sp	Unkn	P0181	30.16	30.16	0.000	0.3389	-3470	3.39E-04	0.00E+00		B08	FAM	Hi	Unkn	P0181	20.36	20.36	0.000
B09	P0189		B09	FAM	Mc	Unkn	P0189	N/A	0.00	0.000	N/A	N/A	0.00E+00	0.00E+00		B09	FAM	Sa	Unkn	P0189	N/A	0.00	0.000	N/A	N/A	0.00E+00	0.00E+00		B09	FAM	Sp	Unkn	P0189	23.77	23.77	0.000	25.63	-1591	2.56E-02	0.00E+00		B09	FAM	Hi	Unkn	P0189	24.18	24.18	0.000
B10	P0197		B10	FAM	Mc	Unkn	P0197	N/A	0.00	0.000	N/A	N/A	0.00E+00	0.00E+00		B10	FAM	Sa	Unkn	P0197	36.15	36.15	0.000	0.01262	-4899	1.26E-05	0.00E+00		B10	FAM	Sp	Unkn	P0197	N/A	0.00	0.000	N/A	N/A	0.00E+00	0.00E+00		B10	FAM	Hi	Unkn	P0197	N/A	0.00	0.000
B11	P0205		B11	FAM	Mc	Unkn	P0205	N/A	0.00	0.000	N/A	N/A	0.00E+00	0.00E+00		B11	FAM	Sa	Unkn	P0205	46.35	46.35	0.000	1.141e-05	-7943	1.14E-08	0.00E+00		B11	FAM	Sp	Unkn	P0205	38.71	38.71	0.000	0.001038	-5984	1.04E-06	0.00E+00		B11	FAM	Hi	Unkn	P0205	N/A	0.00	0.000
B12	P0213		B12	FAM	Mc	Unkn	P0213	N/A	0.00	0.000	N/A	N/A	0.00E+00	0.00E+00		B12	FAM	Sa	Unkn	P0213	N/A	0.00	0.000	N/A	N/A	0.00E+00	0.00E+00		B12	FAM	Sp	Unkn	P0213	23.64	23.64	0.000	27.86	-1555	2.79E-02	0.00E+00		B12	FAM	Hi	Unkn	P0213	N/A	0.00	0.000
C01	Std-3		C01	FAM	Mc	Std-3	Std-3	21.91	21.84	0.098	101	-0.996	1.01E-01	0.00E+00		C01	FAM	Sa	Std-3	Std-3	22.73	22.78	0.068	106	-0.975	1.06E-01	0.00E+00		C01	FAM	Sp	Std-3	Std-3	21.61	21.62	0.010	104	-0.983	1.04E-01	0.00E+00		C01	FAM	Hi	Std-3	Std-3	22.47	22.53	0.093
C02	Std-3		C02	FAM	Mc	Std-3	Std-3	21.77	21.84	0.098	101	-0.996	1.01E-01	0.00E+00		C02	FAM	Sa	Std-3	Std-3	22.83	22.78	0.068	106	-0.975	1.06E-01	0.00E+00		C02	FAM	Sp	Std-3	Std-3	21.62	21.62	0.010	104	-0.983	1.04E-01	0.00E+00		C02	FAM	Hi	Std-3	Std-3	22.60	22.53	0.093
C03	P0142		C03	FAM	Mc	Unkn	P0142	N/A	0.00	0.000	N/A	N/A	0.00E+00	0.00E+00		C03	FAM	Sa	Unkn	P0142	36.27	36.27	0.000	0.01165	-4934	1.16E-05	0.00E+00		C03	FAM	Sp	Unkn	P0142	20.13	20.13	0.000	299.7	-0.523	3.00E-01	0.00E+00		C03	FAM	Hi	Unkn	P0142	20.60	20.60	0.000
C04	P0150		C04	FAM	Mc	Unkn	P0150	31.52	31.52	0.000	0.1454	-3837	1.45E-04	0.00E+00		C04	FAM	Sa	Unkn	P0150	N/A	0.00	0.000	N/A	N/A	0.00E+00	0.00E+00		C04	FAM	Sp	Unkn	P0150	34.01	34.01	0.000	0.02502	-4602	2.50E-05	0.00E+00		C04	FAM	Hi	Unkn	P0150	N/A	0.00	0.000
C05	P0158		C05	FAM	Mc	Unkn	P0158	N/A	0.00	0.000	N/A	N/A	0.00E+00	0.00E+00		C05	FAM	Sa	Unkn	P0158	N/A	0.00	0.000	N/A	N/A	0.00E+00	0.00E+00		C05	FAM	Sp	Unkn	P0158	26.22	26.22	0.000	4.865	-2313	4.86E-03	0.00E+00		C05	FAM	Hi	Unkn	P0158	29.57	29.57	0.000
C06	P0166		C06	FAM	Mc	Unkn	P0166	N/A	0.00	0.000	N/A	N/A	0.00E+00	0.00E+00		C06	FAM	Sa	Unkn	P0166	N/A	0.00	0.000	N/A	N/A	0.00E+00	0.00E+00		C06	FAM	Sp	Unkn	P0166	33.57	33.57	0.000	0.03376	-4472	3.38E-05	0.00E+00		C06	FAM	Hi	Unkn	P0166	31.58	31.58	0.000
C07	P0174		C07	FAM	Mc	Unkn	P0174	N/A	0.00	0.000	N/A	N/A	0.00E+00	0.00E+00		C07	FAM	Sa	Unkn	P0174	32.81	32.81	0.000	0.1254	-3902	1.25E-04	0.00E+00		C07	FAM	Sp	Unkn	P0174	36.15	36.15	0.000	0.005871	-5231	5.87E-06	0.00E+00		C07	FAM	Hi	Unkn	P0174	32.58	32.58	0.000
C08	P0182		C08	FAM	Mc	Unkn	P0182	28.25	28.25	0.000	1.354	-2868	1.35E-03	0.00E+00		C08	FAM	Sa	Unkn	P0182	N/A	0.00	0.000	N/A	N/A	0.00E+00	0.00E+00		C08	FAM	Sp	Unkn	P0182	31.56	31.56	0.000	0.1311	-3883	1.31E-04	0.00E+00		C08	FAM	Hi	Unkn	P0182	N/A	0.00	0.000
C09	P0190		C09	FAM	Mc	Unkn	P0190	N/A	0.00	0.000	N/A	N/A	0.00E+00	0.00E+00		C09	FAM	Sa	Unkn	P0190	29.20	29.20	0.000	1.498	-2825	1.50E-03	0.00E+00		C09	FAM	Sp	Unkn	P0190	N/A	0.00	0.000	N/A	N/A	0.00E+00	0.00E+00		C09	FAM	Hi	Unkn	P0190	N/A	0.00	0.000
C10	P0198		C10	FAM	Mc	Unkn	P0198	24.41	24.41	0.000	18.6	-1730	1.86E-02	0.00E+00		C10	FAM	Sa	Unkn	P0198	N/A	0.00	0.000	N/A	N/A	0.00E+00	0.00E+00		C10	FAM	Sp	Unkn	P0198	29.43	29.43	0.000	0.5554	-3255	5.55E-04	0.00E+00		C10	FAM	Hi	Unkn	P0198	31.10	31.10	0.000
C11	P0206		C11	FAM	Mc	Unkn	P0206	38.13	38.13	0.000	0.001602	-5795	1.60E-06	0.00E+00		C11	FAM	Sa	Unkn	P0206	N/A	0.00	0.000	N/A	N/A	0.00E+00	0.00E+00		C11	FAM	Sp	Unkn	P0206	N/A	0.00	0.000	N/A	N/A	0.00E+00	0.00E+00		C11	FAM	Hi	Unkn	P0206	36.49	36.49	0.000
C12	P0214		C12	FAM	Mc	Unkn	P0214	26.79	26.79	0.000	3.661	-2436	3.66E-03	0.00E+00		C12	FAM	Sa	Unkn	P0214	N/A	0.00	0.000	N/A	N/A	0.00E+00	0.00E+00		C12	FAM	Sp	Unkn	P0214	33.57	33.57	0.000	0.03375	-4472	3.37E-05	0.00E+00		C12	FAM	Hi	Unkn	P0214	N/A	0.00	0.000
D01	Std-4		D01	FAM	Mc	Std-4	Std-4	25.50	25.50	0.005	10.1	-1996	1.01E-02	0.00E+00		D01	FAM	Sa	Std-4	Std-4	26.21	26.22	0.015	10.6	-1975	1.06E-02	0.00E+00		D01	FAM	Sp	Std-4	Std-4	25.23	25.20	0.039	10.4	-1983	1.04E-02	0.00E+00		D01	FAM	Hi	Std-4	Std-4	26.13	26.14	0.011
D02	Std-4		D02	FAM	Mc	Std-4	Std-4	25.50	25.50	0.005	10.1	-1996	1.01E-02	0.00E+00		D02	FAM	Sa	Std-4	Std-4	26.23	26.22	0.015	10.6	-1975	1.06E-02	0.00E+00		D02	FAM	Sp	Std-4	Std-4	25.18	25.20	0.039	10.4	-1983	1.04E-02	0.00E+00		D02	FAM	Hi	Std-4	Std-4	26.15	26.14	0.011
D03	P0143		D03	FAM	Mc	Unkn	P0143	31.51	31.51	0.000	0.1463	-3835	1.46E-04	0.00E+00		D03	FAM	Sa	Unkn	P0143	N/A	0.00	0.000	N/A	N/A	0.00E+00	0.00E+00		D03	FAM	Sp	Unkn	P0143	N/A	0.00	0.000	N/A	N/A	0.00E+00	0.00E+00		D03	FAM	Hi	Unkn	P0143	25.94	25.94	0.000
D04	P0151		D04	FAM	Mc	Unkn	P0151	33.26	33.26	0.000	0.04439	-4353	4.44E-05	0.00E+00		D04	FAM	Sa	Unkn	P0151	N/A	0.00	0.000	N/A	N/A	0.00E+00	0.00E+00		D04	FAM	Sp	Unkn	P0151	N/A	0.00	0.000	N/A	N/A	0.00E+00	0.00E+00		D04	FAM	Hi	Unkn	P0151	N/A	0.00	0.000
D05	P0159		D05	FAM	Mc	Unkn	P0159	N/A	0.00	0.000	N/A	N/A	0.00E+00	0.00E+00		D05	FAM	Sa	Unkn	P0159	N/A	0.00	0.000	N/A	N/A	0.00E+00	0.00E+00		D05	FAM	Sp	Unkn	P0159	30.38	30.38	0.000	0.2917	-3535	2.92E-04	0.00E+00		D05	FAM	Hi	Unkn	P0159	N/A	0.00	0.000
D06	P0167		D06	FAM	Mc	Unkn	P0167	N/A	0.00	0.000	N/A	N/A	0.00E+00	0.00E+00		D06	FAM	Sa	Unkn	P0167	N/A	0.00	0.000	N/A	N/A	0.00E+00	0.00E+00		D06	FAM	Sp	Unkn	P0167	N/A	0.00	0.000	N/A	N/A	0.00E+00	0.00E+00		D06	FAM	Hi	Unkn	P0167	38.14	38.14	0.000
D07	P0175		D07	FAM	Mc	Unkn	P0175	N/A	0.00	0.000	N/A	N/A	0.00E+00	0.00E+00		D07	FAM	Sa	Unkn	P0175	N/A	0.00	0.000	N/A	N/A	0.00E+00	0.00E+00		D07	FAM	Sp	Unkn	P0175	30.21	30.21	0.000	0.3274	-3485	3.27E-04	0.00E+00		D07	FAM	Hi	Unkn	P0175	N/A	0.00	0.000
D08	P0183		D08	FAM	Mc	Unkn	P0183	32.89	32.89	0.000	0.0571	-4243	5.71E-05	0.00E+00		D08	FAM	Sa	Unkn	P0183	N/A	0.00	0.000	N/A	N/A	0.00E+00	0.00E+00		D08	FAM	Sp	Unkn	P0183	28.92	28.92	0.000	0.782	-3107	7.82E-04	0.00E+00		D08	FAM	Hi	Unkn	P0183	32.76	32.76	0.000
D09	P0191		D09	FAM	Mc	Unkn	P0191	N/A	0.00	0.000	N/A	N/A	0.00E+00	0.00E+00		D09	FAM	Sa	Unkn	P0191	N/A	0.00	0.000	N/A	N/A	0.00E+00	0.00E+00		D09	FAM	Sp	Unkn	P0191	27.10	27.10	0.000	2.688	-2571	2.69E-03	0.00E+00		D09	FAM	Hi	Unkn	P0191	N/A	0.00	0.000
D10	P0199		D10	FAM	Mc	Unkn	P0199	28.92	28.92	0.000	0.8579	-3067	8.58E-04	0.00E+00		D10	FAM	Sa	Unkn	P0199	N/A	0.00	0.000	N/A	N/A	0.00E+00	0.00E+00		D10	FAM	Sp	Unkn	P0199	32.25	32.25	0.000	0.08197	-4086	8.20E-05	0.00E+00		D10	FAM	Hi	Unkn	P0199	36.53	36.53	0.000
D11	P0207		D11	FAM	Mc	Unkn	P0207	34.84	34.84	0.000	0.01505	-4822	1.51E-05	0.00E+00		D11	FAM	Sa	Unkn	P0207	N/A	0.00	0.000	N/A	N/A	0.00E+00	0.00E+00		D11	FAM	Sp	Unkn	P0207	N/A	0.00	0.000	N/A	N/A	0.00E+00	0.00E+00		D11	FAM	Hi	Unkn	P0207	38.99	38.99	0.000
D12	P0215		D12	FAM	Mc	Unkn	P0215	32.55	32.55	0.000	0.07218	-4142	7.22E-05	0.00E+00		D12	FAM	Sa	Unkn	P0215	N/A	0.00	0.000	N/A	N/A	0.00E+00	0.00E+00		D12	FAM	Sp	Unkn	P0215	26.35	26.35	0.000	4.444	-2352	4.44E-03	0.00E+00		D12	FAM	Hi	Unkn	P0215	31.34	31.34	0.000
E01	Std-5		E01	FAM	Mc	Std-5	Std-5	28.66	28.63	0.042	1.01	-2996	1.01E-03	0.00E+00		E01	FAM	Sa	Std-5	Std-5	30.15	30.12	0.049	1.06	-2975	1.06E-03	0.00E+00		E01	FAM	Sp	Std-5	Std-5	28.70	28.68	0.030	1.04	-2983	1.04E-03	0.00E+00		E01	FAM	Hi	Std-5	Std-5	29.59	29.54	0.070
E02	Std-5		E02	FAM	Mc	Std-5	Std-5	28.60	28.63	0.042	1.01	-2996	1.01E-03	0.00E+00		E02	FAM	Sa	Std-5	Std-5	30.08	30.12	0.049	1.06	-2975	1.06E-03	0.00E+00		E02	FAM	Sp	Std-5	Std-5	28.66	28.68	0.030	1.04	-2983	1.04E-03	0.00E+00		E02	FAM	Hi	Std-5	Std-5	29.49	29.54	0.070
E03	P0144		E03	FAM	Mc	Unkn	P0144	N/A	0.00	0.000	N/A	N/A	0.00E+00	0.00E+00		E03	FAM	Sa	Unkn	P0144	N/A	0.00	0.000	N/A	N/A	0.00E+00	0.00E+00		E03	FAM	Sp	Unkn	P0144	N/A	0.00	0.000	N/A	N/A	0.00E+00	0.00E+00		E03	FAM	Hi	Unkn	P0144	32.00	32.00	0.000
E04	P0152		E04	FAM	Mc	Unkn	P0152	24.74	24.74	0.000	14.92	-1826	1.49E-02	0.00E+00		E04	FAM	Sa	Unkn	P0152	N/A	0.00	0.000	N/A	N/A	0.00E+00	0.00E+00		E04	FAM	Sp	Unkn	P0152	30.51	30.51	0.000	0.2667	-3574	2.67E-04	0.00E+00		E04	FAM	Hi	Unkn	P0152	N/A	0.00	0.000
E05	P0160		E05	FAM	Mc	Unkn	P0160	24.81	24.81	0.000	14.2	-1848	1.42E-02	0.00E+00		E05	FAM	Sa	Unkn	P0160	N/A	0.00	0.000	N/A	N/A	0.00E+00	0.00E+00		E05	FAM	Sp	Unkn	P0160	26.80	26.80	0.000	3.287	-2483	3.29E-03	0.00E+00		E05	FAM	Hi	Unkn	P0160	N/A	0.00	0.000
E06	P0168		E06	FAM	Mc	Unkn	P0168	25.41	25.41	0.000	9.407	-2027	9.41E-03	0.00E+00		E06	FAM	Sa	Unkn	P0168	N/A	0.00	0.000	N/A	N/A	0.00E+00	0.00E+00		E06	FAM	Sp	Unkn	P0168	28.99	28.99	0.000	0.746	-3127	7.46E-04	0.00E+00		E06	FAM	Hi	Unkn	P0168	N/A	0.00	0.000
E07	P0176		E07	FAM	Mc	Unkn	P0176	26.48	26.48	0.000	4.528	-2344	4.53E-03	0.00E+00		E07	FAM	Sa	Unkn	P0176	39.21	39.21	0.000	0.001543	-5812	1.54E-06	0.00E+00		E07	FAM	Sp	Unkn	P0176	27.25	27.25	0.000	2.429	-2615	2.43E-03	0.00E+00		E07	FAM	Hi	Unkn	P0176	28.39	28.39	0.000
E08	P0184		E08	FAM	Mc	Unkn	P0184	N/A	0.00	0.000	N/A	N/A	0.00E+00	0.00E+00		E08	FAM	Sa	Unkn	P0184	35.84	35.84	0.000	0.01566	-4805	1.57E-05	0.00E+00		E08	FAM	Sp	Unkn	P0184	26.92	26.92	0.000	3.031	-2518	3.03E-03	0.00E+00		E08	FAM	Hi	Unkn	P0184	24.34	24.34	0.000
E09	P0192		E09	FAM	Mc	Unkn	P0192	23.45	23.45	0.000	35.85	-1445	3.59E-02	0.00E+00		E09	FAM	Sa	Unkn	P0192	37.90	37.90	0.000	0.003796	-5421	3.80E-06	0.00E+00		E09	FAM	Sp	Unkn	P0192	N/A	0.00	0.000	N/A	N/A	0.00E+00	0.00E+00		E09	FAM	Hi	Unkn	P0192	35.42	35.42	0.000
E10	P0200		E10	FAM	Mc	Unkn	P0200	29.55	29.55	0.000	0.5567	-3254	5.57E-04	0.00E+00		E10	FAM	Sa	Unkn	P0200	39.99	39.99	0.000	0.0009016	-6045	9.02E-07	0.00E+00		E10	FAM	Sp	Unkn	P0200	30.10	30.10	0.000	0.3518	-3454	3.52E-04	0.00E+00		E10	FAM	Hi	Unkn	P0200	35.37	35.37	0.000
E11	P0208		E11	FAM	Mc	Unkn	P0208	24.33	24.33	0.000	19.71	-1705	1.97E-02	0.00E+00		E11	FAM	Sa	Unkn	P0208	N/A	0.00	0.000	N/A	N/A	0.00E+00	0.00E+00		E11	FAM	Sp	Unkn	P0208	19.52	19.52	0.000	452.4	-0.345	4.52E-01	0.00E+00		E11	FAM	Hi	Unkn	P0208	21.20	21.20	0.000
E12	P0216		E12	FAM	Mc	Unkn	P0216	27.86	27.86	0.000	1.765	-2753	1.76E-03	0.00E+00		E12	FAM	Sa	Unkn	P0216	N/A	0.00	0.000	N/A	N/A	0.00E+00	0.00E+00		E12	FAM	Sp	Unkn	P0216	30.07	30.07	0.000	0.3601	-3444	3.60E-04	0.00E+00		E12	FAM	Hi	Unkn	P0216	31.29	31.29	0.000
F01	Std-6		F01	FAM	Mc	Std-6	Std-6	32.08	32.06	0.026	0.101	-3996	1.01E-04	0.00E+00		F01	FAM	Sa	Std-6	Std-6	33.61	33.61	0.002	0.106	-3975	1.06E-04	0.00E+00		F01	FAM	Sp	Std-6	Std-6	32.05	32.03	0.034	0.104	-3983	1.04E-04	0.00E+00		F01	FAM	Hi	Std-6	Std-6	32.92	33.23	0.443
F02	Std-6		F02	FAM	Mc	Std-6	Std-6	32.05	32.06	0.026	0.101	-3996	1.01E-04	0.00E+00		F02	FAM	Sa	Std-6	Std-6	33.60	33.61	0.002	0.106	-3975	1.06E-04	0.00E+00		F02	FAM	Sp	Std-6	Std-6	32.01	32.03	0.034	0.104	-3983	1.04E-04	0.00E+00		F02	FAM	Hi	Std-6	Std-6	33.55	33.23	0.443
F03	P0145		F03	FAM	Mc	Unkn	P0145	30.28	30.28	0.000	0.3395	-3469	3.40E-04	0.00E+00		F03	FAM	Sa	Unkn	P0145	42.03	42.03	0.000	0.0002216	-6654	2.22E-07	0.00E+00		F03	FAM	Sp	Unkn	P0145	30.05	30.05	0.000	0.3633	-3440	3.63E-04	0.00E+00		F03	FAM	Hi	Unkn	P0145	31.35	31.35	0.000
F04	P0153		F04	FAM	Mc	Unkn	P0153	29.75	29.75	0.000	0.4869	-3313	4.87E-04	0.00E+00		F04	FAM	Sa	Unkn	P0153	N/A	0.00	0.000	N/A	N/A	0.00E+00	0.00E+00		F04	FAM	Sp	Unkn	P0153	N/A	0.00	0.000	N/A	N/A	0.00E+00	0.00E+00		F04	FAM	Hi	Unkn	P0153	N/A	0.00	0.000
F05	P0161		F05	FAM	Mc	Unkn	P0161	N/A	0.00	0.000	N/A	N/A	0.00E+00	0.00E+00		F05	FAM	Sa	Unkn	P0161	N/A	0.00	0.000	N/A	N/A	0.00E+00	0.00E+00		F05	FAM	Sp	Unkn	P0161	N/A	0.00	0.000	N/A	N/A	0.00E+00	0.00E+00		F05	FAM	Hi	Unkn	P0161	N/A	0.00	0.000
F06	P0169		F06	FAM	Mc	Unkn	P0169	N/A	0.00	0.000	N/A	N/A	0.00E+00	0.00E+00		F06	FAM	Sa	Unkn	P0169	N/A	0.00	0.000	N/A	N/A	0.00E+00	0.00E+00		F06	FAM	Sp	Unkn	P0169	24.73	24.73	0.000	13.33	-1875	1.33E-02	0.00E+00		F06	FAM	Hi	Unkn	P0169	N/A	0.00	0.000
F07	P0177		F07	FAM	Mc	Unkn	P0177	34.12	34.12	0.000	0.02473	-4607	2.47E-05	0.00E+00		F07	FAM	Sa	Unkn	P0177	N/A	0.00	0.000	N/A	N/A	0.00E+00	0.00E+00		F07	FAM	Sp	Unkn	P0177	38.15	38.15	0.000	0.001516	-5819	1.52E-06	0.00E+00		F07	FAM	Hi	Unkn	P0177	N/A	0.00	0.000
F08	P0185		F08	FAM	Mc	Unkn	P0185	31.73	31.73	0.000	0.1264	-3898	1.26E-04	0.00E+00		F08	FAM	Sa	Unkn	P0185	N/A	0.00	0.000	N/A	N/A	0.00E+00	0.00E+00		F08	FAM	Sp	Unkn	P0185	N/A	0.00	0.000	N/A	N/A	0.00E+00	0.00E+00		F08	FAM	Hi	Unkn	P0185	N/A	0.00	0.000
F09	P0193		F09	FAM	Mc	Unkn	P0193	N/A	0.00	0.000	N/A	N/A	0.00E+00	0.00E+00		F09	FAM	Sa	Unkn	P0193	N/A	0.00	0.000	N/A	N/A	0.00E+00	0.00E+00		F09	FAM	Sp	Unkn	P0193	N/A	0.00	0.000	N/A	N/A	0.00E+00	0.00E+00		F09	FAM	Hi	Unkn	P0193	30.54	30.54	0.000
F10	P0201		F10	FAM	Mc	Unkn	P0201	N/A	0.00	0.000	N/A	N/A	0.00E+00	0.00E+00		F10	FAM	Sa	Unkn	P0201	N/A	0.00	0.000	N/A	N/A	0.00E+00	0.00E+00		F10	FAM	Sp	Unkn	P0201	N/A	0.00	0.000	N/A	N/A	0.00E+00	0.00E+00		F10	FAM	Hi	Unkn	P0201	N/A	0.00	0.000
F11	P0209		F11	FAM	Mc	Unkn	P0209	25.72	25.72	0.000	7.643	-2117	7.64E-03	0.00E+00		F11	FAM	Sa	Unkn	P0209	N/A	0.00	0.000	N/A	N/A	0.00E+00	0.00E+00		F11	FAM	Sp	Unkn	P0209	24.65	24.65	0.000	14.14	-1850	1.41E-02	0.00E+00		F11	FAM	Hi	Unkn	P0209	N/A	0.00	0.000
F12	P0217		F12	FAM	Mc	Unkn	P0217	33.80	33.80	0.000	0.03079	-4512	3.08E-05	0.00E+00		F12	FAM	Sa	Unkn	P0217	N/A	0.00	0.000	N/A	N/A	0.00E+00	0.00E+00		F12	FAM	Sp	Unkn	P0217	27.19	27.19	0.000	2.525	-2598	2.52E-03	0.00E+00		F12	FAM	Hi	Unkn	P0217	38.26	38.26	0.000
G01	Std-7		G01	FAM	Mc	Std-7	Std-7	35.56	35.39	0.239	0.0101	-4996	1.01E-05	0.00E+00		G01	FAM	Sa	Std-7	Std-7	35.98	35.83	0.214	0.0106	-4975	1.06E-05	0.00E+00		G01	FAM	Sp	Std-7	Std-7	35.48	35.05	0.599	0.0104	-4983	1.04E-05	0.00E+00		G01	FAM	Hi	Std-7	Std-7	36.12	36.45	0.468
G02	Std-7		G02	FAM	Mc	Std-7	Std-7	35.22	35.39	0.239	0.0101	-4996	1.01E-05	0.00E+00		G02	FAM	Sa	Std-7	Std-7	35.68	35.83	0.214	0.0106	-4975	1.06E-05	0.00E+00		G02	FAM	Sp	Std-7	Std-7	34.63	35.05	0.599	0.0104	-4983	1.04E-05	0.00E+00		G02	FAM	Hi	Std-7	Std-7	36.78	36.45	0.468
G03	P0146		G03	FAM	Mc	Unkn	P0146	N/A	0.00	0.000	N/A	N/A	0.00E+00	0.00E+00		G03	FAM	Sa	Unkn	P0146	33.42	33.42	0.000	0.08264	-4083	8.26E-05	0.00E+00		G03	FAM	Sp	Unkn	P0146	N/A	0.00	0.000	N/A	N/A	0.00E+00	0.00E+00		G03	FAM	Hi	Unkn	P0146	N/A	0.00	0.000
G04	P0154		G04	FAM	Mc	Unkn	P0154	N/A	0.00	0.000	N/A	N/A	0.00E+00	0.00E+00		G04	FAM	Sa	Unkn	P0154	N/A	0.00	0.000	N/A	N/A	0.00E+00	0.00E+00		G04	FAM	Sp	Unkn	P0154	N/A	0.00	0.000	N/A	N/A	0.00E+00	0.00E+00		G04	FAM	Hi	Unkn	P0154	N/A	0.00	0.000
G05	P0162		G05	FAM	Mc	Unkn	P0162	28.64	28.64	0.000	1.04	-2983	1.04E-03	0.00E+00		G05	FAM	Sa	Unkn	P0162	N/A	0.00	0.000	N/A	N/A	0.00E+00	0.00E+00		G05	FAM	Sp	Unkn	P0162	N/A	0.00	0.000	N/A	N/A	0.00E+00	0.00E+00		G05	FAM	Hi	Unkn	P0162	N/A	0.00	0.000
G06	P0170		G06	FAM	Mc	Unkn	P0170	32.07	32.07	0.000	0.0997	-4001	9.97E-05	0.00E+00		G06	FAM	Sa	Unkn	P0170	N/A	0.00	0.000	N/A	N/A	0.00E+00	0.00E+00		G06	FAM	Sp	Unkn	P0170	N/A	0.00	0.000	N/A	N/A	0.00E+00	0.00E+00		G06	FAM	Hi	Unkn	P0170	N/A	0.00	0.000
G07	P0178		G07	FAM	Mc	Unkn	P0178	29.03	29.03	0.000	0.7982	-3098	7.98E-04	0.00E+00		G07	FAM	Sa	Unkn	P0178	N/A	0.00	0.000	N/A	N/A	0.00E+00	0.00E+00		G07	FAM	Sp	Unkn	P0178	23.26	23.26	0.000	36.14	-1442	3.61E-02	0.00E+00		G07	FAM	Hi	Unkn	P0178	25.02	25.02	0.000
G08	P0186		G08	FAM	Mc	Unkn	P0186	33.49	33.49	0.000	0.03805	-4420	3.81E-05	0.00E+00		G08	FAM	Sa	Unkn	P0186	40.34	40.34	0.000	0.0007093	-6149	7.09E-07	0.00E+00		G08	FAM	Sp	Unkn	P0186	26.69	26.69	0.000	3.536	-2451	3.54E-03	0.00E+00		G08	FAM	Hi	Unkn	P0186	27.20	27.20	0.000
G09	P0194		G09	FAM	Mc	Unkn	P0194	38.88	38.88	0.000	0.0009611	-6017	9.61E-07	0.00E+00		G09	FAM	Sa	Unkn	P0194	32.87	32.87	0.000	0.1203	-3920	1.20E-04	0.00E+00		G09	FAM	Sp	Unkn	P0194	N/A	0.00	0.000	N/A	N/A	0.00E+00	0.00E+00		G09	FAM	Hi	Unkn	P0194	N/A	0.00	0.000
G10	P0202		G10	FAM	Mc	Unkn	P0202	N/A	0.00	0.000	N/A	N/A	0.00E+00	0.00E+00		G10	FAM	Sa	Unkn	P0202	23.50	23.50	0.000	75.65	-1121	7.56E-02	0.00E+00		G10	FAM	Sp	Unkn	P0202	N/A	0.00	0.000	N/A	N/A	0.00E+00	0.00E+00		G10	FAM	Hi	Unkn	P0202	N/A	0.00	0.000
G11	P0210		G11	FAM	Mc	Unkn	P0210	N/A	0.00	0.000	N/A	N/A	0.00E+00	0.00E+00		G11	FAM	Sa	Unkn	P0210	N/A	0.00	0.000	N/A	N/A	0.00E+00	0.00E+00		G11	FAM	Sp	Unkn	P0210	34.56	34.56	0.000	0.01717	-4765	1.72E-05	0.00E+00		G11	FAM	Hi	Unkn	P0210	38.82	38.82	0.000
G12	P0218		G12	FAM	Mc	Unkn	P0218	26.96	26.96	0.000	3.27	-2486	3.27E-03	0.00E+00		G12	FAM	Sa	Unkn	P0218	N/A	0.00	0.000	N/A	N/A	0.00E+00	0.00E+00		G12	FAM	Sp	Unkn	P0218	28.86	28.86	0.000	0.8181	-3087	8.18E-04	0.00E+00		G12	FAM	Hi	Unkn	P0218	27.75	27.75	0.000
H01	NTC		H01	FAM	Mc	NTC	NTC	N/A	0.00	0.000	N/A	N/A	0.00E+00	0.00E+00		H01	FAM	Sa	NTC	NTC	N/A	0.00	0.000	N/A	N/A	0.00E+00	0.00E+00		H01	FAM	Sp	NTC	NTC	N/A	0.00	0.000	N/A	N/A	0.00E+00	0.00E+00		H01	FAM	Hi	NTC	NTC	N/A	0.00	0.000
H02	NTC		H02	FAM	Mc	NTC	NTC	N/A	0.00	0.000	N/A	N/A	0.00E+00	0.00E+00		H02	FAM	Sa	NTC	NTC	N/A	0.00	0.000	N/A	N/A	0.00E+00	0.00E+00		H02	FAM	Sp	NTC	NTC	N/A	0.00	0.000	N/A	N/A	0.00E+00	0.00E+00		H02	FAM	Hi	NTC	NTC	N/A	0.00	0.000
H03	P0147		H03	FAM	Mc	Unkn	P0147	25.07	25.07	0.000	11.86	-1926	1.19E-02	0.00E+00		H03	FAM	Sa	Unkn	P0147	N/A	0.00	0.000	N/A	N/A	0.00E+00	0.00E+00		H03	FAM	Sp	Unkn	P0147	27.89	27.89	0.000	1.575	-2803	1.57E-03	0.00E+00		H03	FAM	Hi	Unkn	P0147	30.36	30.36	0.000
H04	P0155		H04	FAM	Mc	Unkn	P0155	N/A	0.00	0.000	N/A	N/A	0.00E+00	0.00E+00		H04	FAM	Sa	Unkn	P0155	N/A	0.00	0.000	N/A	N/A	0.00E+00	0.00E+00		H04	FAM	Sp	Unkn	P0155	36.98	36.98	0.000	0.003346	-5475	3.35E-06	0.00E+00		H04	FAM	Hi	Unkn	P0155	N/A	0.00	0.000
H05	P0163		H05	FAM	Mc	Unkn	P0163	32.11	32.11	0.000	0.09698	-4013	9.70E-05	0.00E+00		H05	FAM	Sa	Unkn	P0163	N/A	0.00	0.000	N/A	N/A	0.00E+00	0.00E+00		H05	FAM	Sp	Unkn	P0163	N/A	0.00	0.000	N/A	N/A	0.00E+00	0.00E+00		H05	FAM	Hi	Unkn	P0163	N/A	0.00	0.000
H06	P0171		H06	FAM	Mc	Unkn	P0171	28.67	28.67	0.000	1.018	-2992	1.02E-03	0.00E+00		H06	FAM	Sa	Unkn	P0171	36.74	36.74	0.000	0.008419	-5075	8.42E-06	0.00E+00		H06	FAM	Sp	Unkn	P0171	26.92	26.92	0.000	3.041	-2517	3.04E-03	0.00E+00		H06	FAM	Hi	Unkn	P0171	36.07	36.07	0.000
H07	P0179		H07	FAM	Mc	Unkn	P0179	N/A	0.00	0.000	N/A	N/A	0.00E+00	0.00E+00		H07	FAM	Sa	Unkn	P0179	N/A	0.00	0.000	N/A	N/A	0.00E+00	0.00E+00		H07	FAM	Sp	Unkn	P0179	28.72	28.72	0.000	0.8947	-3048	8.95E-04	0.00E+00		H07	FAM	Hi	Unkn	P0179	N/A	0.00	0.000
H08	P0187		H08	FAM	Mc	Unkn	P0187	27.44	27.44	0.000	2.361	-2627	2.36E-03	0.00E+00		H08	FAM	Sa	Unkn	P0187	N/A	0.00	0.000	N/A	N/A	0.00E+00	0.00E+00		H08	FAM	Sp	Unkn	P0187	N/A	0.00	0.000	N/A	N/A	0.00E+00	0.00E+00		H08	FAM	Hi	Unkn	P0187	N/A	0.00	0.000
H09	P0195		H09	FAM	Mc	Unkn	P0195	24.00	24.00	0.000	24.63	-1608	2.46E-02	0.00E+00		H09	FAM	Sa	Unkn	P0195	N/A	0.00	0.000	N/A	N/A	0.00E+00	0.00E+00		H09	FAM	Sp	Unkn	P0195	35.40	35.40	0.000	0.009727	-5012	9.73E-06	0.00E+00		H09	FAM	Hi	Unkn	P0195	28.70	28.70	0.000
H10	P0203		H10	FAM	Mc	Unkn	P0203	N/A	0.00	0.000	N/A	N/A	0.00E+00	0.00E+00		H10	FAM	Sa	Unkn	P0203	33.00	33.00	0.000	0.1106	-3956	1.11E-04	0.00E+00		H10	FAM	Sp	Unkn	P0203	N/A	0.00	0.000	N/A	N/A	0.00E+00	0.00E+00		H10	FAM	Hi	Unkn	P0203	N/A	0.00	0.000
H11	P0211		H11	FAM	Mc	Unkn	P0211	25.33	25.33	0.000	9.929	-2003	9.93E-03	0.00E+00		H11	FAM	Sa	Unkn	P0211	N/A	0.00	0.000	N/A	N/A	0.00E+00	0.00E+00		H11	FAM	Sp	Unkn	P0211	18.93	18.93	0.000	677.4	-0.169	6.77E-01	0.00E+00		H11	FAM	Hi	Unkn	P0211	23.01	23.01	0.000
H12	P0219		H12	FAM	Mc	Unkn	P0219	29.84	29.84	0.000	0.4567	-3340	4.57E-04	0.00E+00		H12	FAM	Sa	Unkn	P0219	N/A	0.00	0.000	N/A	N/A	0.00E+00	0.00E+00		H12	FAM	Sp	Unkn	P0219	29.33	29.33	0.000	0.5951	-3225	5.95E-04	0.00E+00		H12	FAM	Hi	Unkn	P0219	N/A	0.00	0.000
[truncated: 16 more columns]

[truncated: 6 more sheets: plate_08, plate_09, plate_10, plate_11, plate_12, double run samples]
